# Supplementary material for: Genomic characterization of functional high-risk multiple myeloma patients
Source: Blood Cancer J. 2022 Jan 31;12(1):24. doi: 10.1038/s41408-021-00576-3 (PMC8803925; doi:10.1038/s41408-021-00576-3)
Supplement: Supplementary file 3 — Supplementary File 1 [file 41408_2021_576_MOESM3_ESM.zip]

Archive with 6 entries (6 files):
- Features/features_clin_param.csv
- Features/features_cna_by_arm.csv
- Features/features_cna_by_gene_reduced.csv
- Features/features_gep_normed.csv
- Features/features_mutation_count_by_arm.csv
- Features/features_mutation_matrix.csv
