# Supplementary material for: Genomic characterization of functional high-risk multiple myeloma patients
Source: Blood Cancer J. 2022 Jan 31;12(1):24. doi: 10.1038/s41408-021-00576-3 (PMC8803925; doi:10.1038/s41408-021-00576-3)
Supplement: Supplementary file 3 — Supplementary File 1 [file 41408_2021_576_MOESM3_ESM.zip › Features/features_cna_by_arm.csv]

3p	13p	14p	15p	16q	22p
