# Supplementary material for: Genomic characterization of functional high-risk multiple myeloma patients
Source: Blood Cancer J. 2022 Jan 31;12(1):24. doi: 10.1038/s41408-021-00576-3 (PMC8803925; doi:10.1038/s41408-021-00576-3)
Supplement: Supplementary file 3 — Supplementary File 1 [file 41408_2021_576_MOESM3_ESM.zip › Features/features_cna_by_gene_reduced.csv]

WASH7P	RP11_206L10_9	RP11_206L10_10	LINC00115	IGKJ5	IGKJ1	CHL1	ZNF595	DUSP22	PLCXD1	ZNF596	CBWD1	ZMYND11	IQSEC3	TUBA3C	POTEG	OR4N2	IGHG3	POLR3K	SHCBP1	DOC2B	ROCK1P1	DEFB125	DEFB126	RPS4Y1	TPTEP1	TEKT4P2	TPTE
