# Supplementary material for: Genomic characterization of functional high-risk multiple myeloma patients
Source: Blood Cancer J. 2022 Jan 31;12(1):24. doi: 10.1038/s41408-021-00576-3 (PMC8803925; doi:10.1038/s41408-021-00576-3)
Supplement: Supplementary file 3 — Supplementary File 1 [file 41408_2021_576_MOESM3_ESM.zip › Features/features_gep_normed.csv]

ENSG00000000003	ENSG00000000419	ENSG00000000457	ENSG00000000938	ENSG00000000971	ENSG00000001036	ENSG00000001460	ENSG00000001561	ENSG00000001617	ENSG00000002330	ENSG00000002586	ENSG00000002587	ENSG00000002726	ENSG00000002745	ENSG00000002746	ENSG00000002933	ENSG00000003096	ENSG00000003137	ENSG00000003147	ENSG00000003249	ENSG00000003402	ENSG00000003436	ENSG00000003989	ENSG00000004139	ENSG00000004399	ENSG00000004468	ENSG00000004660	ENSG00000004776	ENSG00000004799	ENSG00000004838	ENSG00000004848	ENSG00000005108	ENSG00000005243	ENSG00000005249	ENSG00000005379	ENSG00000005471	ENSG00000005513	ENSG00000005844	ENSG00000005893	ENSG00000005981	ENSG00000006042	ENSG00000006047	ENSG00000006071	ENSG00000006074	ENSG00000006075	ENSG00000006116	ENSG00000006118	ENSG00000006283	ENSG00000006453	ENSG00000006468
[truncated: 5,000 more columns]
