# Supplementary material for: Genomic characterization of functional high-risk multiple myeloma patients
Source: Blood Cancer J. 2022 Jan 31;12(1):24. doi: 10.1038/s41408-021-00576-3 (PMC8803925; doi:10.1038/s41408-021-00576-3)
Supplement: Supplementary file 3 — Supplementary File 1 [file 41408_2021_576_MOESM3_ESM.zip › Features/features_mutation_count_by_arm.csv]

1p	2p	2q	3p	3q	4p	5p	6p	7p	8p	8q	10q	14q	15q	16q	17p	18p	20p	21p	21q	22q	Xq	Yp	Yq
