# Supplementary material for: Genomic characterization of functional high-risk multiple myeloma patients
Source: Blood Cancer J. 2022 Jan 31;12(1):24. doi: 10.1038/s41408-021-00576-3 (PMC8803925; doi:10.1038/s41408-021-00576-3)
Supplement: Supplementary file 3 — Supplementary File 1 [file 41408_2021_576_MOESM3_ESM.zip › Features/features_mutation_matrix.csv]

PRDM16	ABCA4	FLG2	TDRD15	ZFP36L2	FSIP2	ABCA12	COL4A4	ENTPD3	CELSR3	OR5AC2	KIAA2018	SLC12A8	AMOTL2	RFC4	LPP	FGFR3	TMPRSS11A	HELQ	PRDM5	FAT1	POLR3G	VEGFA	MAP3K4	DGKI	KIF20B	XPNPEP1	RNFT2	NBEA	COL4A2	EIF2B2	PAPOLA	IGHD3.10	IGHV1.69	IGHV2.70	VASN	SRCAP	PRSS36	PHKB	ACTG1	CEP76	CTIF	RFX2	VSTM2B	ATF5	IGLV3.1	TFE3	OGT	HCFC1	RPL11
[truncated: 4,804 more columns]
