# Supplementary material for: Genomic characterization of functional high-risk multiple myeloma patients
Source: Blood Cancer J. 2022 Jan 31;12(1):24. doi: 10.1038/s41408-021-00576-3 (PMC8803925; doi:10.1038/s41408-021-00576-3)
Supplement: Supplementary file 4 — Supplementary File 2 [file 41408_2021_576_MOESM4_ESM.xlsx]

## Sheet: DEG_SAM
ENSG	Symbol	EG	SamD	SamP	SamFDR	P.ghr	abs.Pghr	P.fhr	abs.Pfhr
ENSG00000000003	TSPAN6	7105	0.170064	0.865662	0.399876	-0.873764	0.873764	-0.885984	0.885984
ENSG00000000005	TNMD	64102	2.9712	0.0560565	0.0643501	0.00311377	0.00311377	0.0736744	0.0736744
ENSG00000000419	DPM1	8813	3.28426	0.0432684	0.0539637	0.416744	0.416744	0.0105025	0.0105025
ENSG00000000457	SCYL3	57147	8.72408	0.000438779	0.00174634	0.0520128	0.0520128	0.0020809	0.0020809
ENSG00000000460	C1orf112	55732	16.5742	2.32038e-06	2.46368e-05	0.00120522	0.00120522	0.000506595	0.000506595
ENSG00000000938	FGR	2268	1.56927	0.206257	0.158915	0.688915	0.688915	0.210828	0.210828
ENSG00000000971	CFH	3075	11.0333	8.80681e-05	0.000495833	2.5632e-07	2.5632e-07	-0.793416	0.793416
ENSG00000001036	FUCA2	2519	0.723945	0.470395	0.276816	0.516718	0.516718	-0.842848	0.842848
ENSG00000001084	GCLC	2729	2.4164	0.0902499	0.0897285	0.187065	0.187065	0.182414	0.182414
ENSG00000001167	NFYA	4800	2.7567	0.0671892	0.072875	0.316914	0.316914	0.037671	0.037671
ENSG00000001460	STPG1	90529	2.33612	0.0969089	0.0942019	-0.0601593	0.0601593	0.266511	0.266511
ENSG00000001461	NIPAL3	57185	1.85751	0.158939	0.132611	0.348924	0.348924	0.234601	0.234601
ENSG00000001497	LAS1L	81887	7.65202	0.000950716	0.00314833	0.101002	0.101002	0.00300405	0.00300405
ENSG00000001561	ENPP4	22875	2.87779	0.0606201	0.0679035	0.00485241	0.00485241	-0.763716	0.763716
ENSG00000001617	SEMA3F	6405	0.50409	0.592391	0.32087	0.752558	0.752558	0.690287	0.690287
ENSG00000001626	CFTR	1080	6.71514	0.00224753	0.00626968	9.21666e-08	9.21666e-08	0.602324	0.602324
ENSG00000001629	ANKIB1	54467	0.603951	0.535167	0.300636	0.968831	0.968831	-0.460708	0.460708
ENSG00000001630	CYP51A1	1595	0.213544	0.832195	0.390522	0.858108	0.858108	0.744801	0.744801
ENSG00000001631	KRIT1	889	2.79903	0.0648088	0.071074	-0.0623018	0.0623018	0.274935	0.274935
ENSG00000002016	RAD52	5893	3.35887	0.040726	0.051736	-0.957373	0.957373	0.0284581	0.0284581
ENSG00000002079			3.61541	0.0333281	0.0450672	0.000126613	0.000126613	0.665979	0.665979
ENSG00000002330	BAD	572	4.63401	0.0115202	0.0206688	-0.00299931	0.00299931	-0.615284	0.615284
ENSG00000002549	LAP3	51056	3.64359	0.0326095	0.0444023	0.0102441	0.0102441	0.646086	0.646086
ENSG00000002586	CD99	4267	38.565	0	0	8.06325e-15	8.06325e-15	0.693775	0.693775
ENSG00000002587	HS3ST1	9957	9.26426	0.00030176	0.00130925	0.00120149	0.00120149	0.178196	0.178196
ENSG00000002726	AOC1	26	48.3306	0	0	1.1717e-17	1.1717e-17	-0.0446071	0.0446071
ENSG00000002745	WNT16	51384	7.79311	0.00085632	0.00290541	-5.77486e-06	5.77486e-06	0.213192	0.213192
ENSG00000002746	HECW1	23072	0.798748	0.436045	0.263583	0.00207762	0.00207762	0.372396	0.372396
ENSG00000002822	MAD1L1	8379	1.91197	0.151505	0.128398	-0.863321	0.863321	0.114419	0.114419
ENSG00000002834	LASP1	3927	28.0163	6.17534e-09	1.61442e-07	4.4247e-10	4.4247e-10	0.695137	0.695137
ENSG00000002919	SNX11	29916	1.42641	0.235408	0.173835	-0.340268	0.340268	0.173216	0.173216
ENSG00000002933	TMEM176A	55365	28.6454	3.08767e-09	8.68762e-08	3.00223e-08	3.00223e-08	0.958449	0.958449
ENSG00000003056	M6PR	4074	4.64613	0.0114069	0.0205294	0.472479	0.472479	0.00203943	0.00203943
ENSG00000003096	KLHL13	90293	55.7191	0	0	2.84559e-21	2.84559e-21	0.502893	0.502893
ENSG00000003137	CYP26B1	56603	0.515104	0.585825	0.318571	0.784107	0.784107	0.366034	0.366034
ENSG00000003147	ICA1	3382	6.73997	0.00220623	0.00618893	0.00152536	0.00152536	-0.181508	0.181508
ENSG00000003249	DBNDD1	79007	0.653829	0.507894	0.290618	0.914575	0.914575	-0.114419	0.114419
ENSG00000003393	ALS2	57679	4.07169	0.0184786	0.0291756	0.113365	0.113365	0.0192211	0.0192211
ENSG00000003400	CASP10	843	2.29563	0.100472	0.0965939	-0.330284	0.330284	0.0802519	0.0802519
ENSG00000003402	CFLAR	8837	5.19626	0.00728442	0.0148171	0.00107797	0.00107797	-0.962492	0.962492
ENSG00000003436	TFPI	7035	0.629154	0.521287	0.295635	-0.39879	0.39879	0.161036	0.161036
ENSG00000003509	NDUFAF7	55471	5.72692	0.00476337	0.0108599	-0.65105	0.65105	0.000886802	0.000886802
ENSG00000003756	RBM5	10181	1.88314	0.155377	0.130583	-0.41421	0.41421	0.0669193	0.0669193
ENSG00000003987	MTMR7	9108	2.18581	0.110917	0.103514	0.26481	0.26481	0.299996	0.299996
ENSG00000003989	SLC7A2	6542	23.8384	2.8561e-08	5.58544e-07	2.66397e-12	2.66397e-12	-0.37337	0.37337
ENSG00000004059	ARF5	381	0.998039	0.355943	0.230289	0.8529	0.8529	0.156674	0.156674
ENSG00000004139	SARM1	23098	1.78411	0.169795	0.138712	-0.0382611	0.0382611	0.178513	0.178513
ENSG00000004142	POLDIP2	26073	6.55019	0.00253861	0.0068598	0.00506825	0.00506825	0.524013	0.524013
ENSG00000004399	PLXND1	23129	1.08097	0.32811	0.217874	-0.88074	0.88074	0.149516	0.149516
ENSG00000004455	AK2	204	13.6577	1.49806e-05	0.000114811	0.00308678	0.00308678	0.000518929	0.000518929
ENSG00000004468	CD38	952	3.31532	0.0421721	0.0530256	0.0115064	0.0115064	0.73297	0.73297
ENSG00000004478	FKBP4	2288	8.22171	0.000627341	0.00229268	0.00966037	0.00966037	0.0177091	0.0177091
ENSG00000004487	KDM1A	23028	13.466	1.69567e-05	0.00012744	3.4281e-05	3.4281e-05	0.0794584	0.0794584
ENSG00000004534	RBM6	10180	2.97345	0.0559536	0.0642619	-0.0861704	0.0861704	0.0947517	0.0947517
ENSG00000004660	CAMKK1	84254	11.0568	8.64625e-05	0.000488132	-5.34707e-06	5.34707e-06	0.552624	0.552624
ENSG00000004700	RECQL	5965	8.16084	0.000655516	0.00236769	0.0365088	0.0365088	0.00394546	0.00394546
ENSG00000004766	VPS50	55610	4.52418	0.01262	0.0220497	-0.545235	0.545235	0.00703247	0.00703247
ENSG00000004776	HSPB6	126393	3.54075	0.0352982	0.0468886	-0.746212	0.746212	0.01117	0.01117
ENSG00000004777	ARHGAP33	115703	2.07445	0.122767	0.111186	-0.933899	0.933899	0.016098	0.016098
ENSG00000004779	NDUFAB1	4706	5.22544	0.0071159	0.0145864	0.146497	0.146497	0.0242203	0.0242203
ENSG00000004799	PDK4	5166	7.08672	0.0016962	0.00507916	-9.92892e-05	9.92892e-05	-0.996321	0.996321
ENSG00000004809	SLC22A16	85413	0.454927	0.62974	0.332894	-0.233774	0.233774	0.530793	0.530793
ENSG00000004838	ZMYND10	51364	4.97851	0.0086915	0.0168336	-0.00342775	0.00342775	-0.217976	0.217976
ENSG00000004846	ABCB5	340273	0.763174	0.451964	0.269796	0.230269	0.230269	0.688622	0.688622
ENSG00000004848	ARX	170302	0.158709	0.874327	0.402306	-0.518544	0.518544	0.946965	0.946965
ENSG00000004864	SLC25A13	10165	1.68899	0.184917	0.147037	0.745363	0.745363	0.0854835	0.0854835
ENSG00000004866	ST7|ST7-OT3	7982|93655	2.75187	0.0674611	0.0730959	-0.0116521	0.0116521	0.508223	0.508223
ENSG00000004897	CDC27	996	2.29005	0.100974	0.0969435	0.611218	0.611218	0.0783583	0.0783583
ENSG00000004939	SLC4A1	6521	1.15178	0.306066	0.207847	-0.0671597	0.0671597	0.418431	0.418431
ENSG00000004948	CALCR	799	1.46852	0.226341	0.169458	0.0328964	0.0328964	0.0328274	0.0328274
ENSG00000004961	HCCS	3052	14.4352	9.1974e-06	7.73062e-05	4.32922e-05	4.32922e-05	0.166618	0.166618
ENSG00000004975	DVL2	1856	3.09234	0.0506553	0.0599906	-0.209416	0.209416	0.0135694	0.0135694
ENSG00000005001	PRSS22	64063	2.01855	0.129224	0.115312	0.426458	0.426458	0.264172	0.264172
ENSG00000005007	UPF1	5976	2.28972	0.101003	0.0969678	-0.0572049	0.0572049	0.419759	0.419759
ENSG00000005020	SKAP2	8935	7.25262	0.00148617	0.0045863	0.0064109	0.0064109	0.0721615	0.0721615
ENSG00000005022	SLC25A5	292	0.430689	0.646814	0.338689	0.807493	0.807493	0.25402	0.25402
ENSG00000005059	MCUB	55013	1.53339	0.21317	0.162682	0.621596	0.621596	0.124033	0.124033
ENSG00000005073	HOXA11	3207	2.17724	0.111777	0.104052	0.00243452	0.00243452	0.192174	0.192174
ENSG00000005075	POLR2J	5439	0.828449	0.423148	0.25858	-0.262291	0.262291	0.518025	0.518025
ENSG00000005100	DHX33	56919	3.78049	0.0242022	0.0354531	-0.0391637	0.0391637	0.0171427	0.0171427
ENSG00000005102	MEOX1	4222	10.9994	9.0153e-05	0.000505548	0.00052106	0.00052106	0.0306235	0.0306235
ENSG00000005108	THSD7A	221981	14.8125	7.22824e-06	6.31606e-05	-3.54096e-09	3.54096e-09	0.150717	0.150717
ENSG00000005156	LIG3	3980	7.57562	0.00106274	0.00346889	0.0144222	0.0144222	0.0357618	0.0357618
ENSG00000005175	RPAP3	79657	5.62656	0.00516085	0.011521	-0.873765	0.873765	0.00076103	0.00076103
ENSG00000005187	ACSM3	6296	0.726059	0.469269	0.276385	0.275052	0.275052	-0.838522	0.838522
ENSG00000005189	REXO5	81691	6.12435	0.00349473	0.00864935	0.0357882	0.0357882	0.021674	0.021674
ENSG00000005194	CIAPIN1	57019	9.71671	0.000221549	0.00103257	0.000393598	0.000393598	0.492686	0.492686
ENSG00000005206	SPPL2B	56928	8.24348	0.000617562	0.00226878	-0.000325971	0.000325971	0.0573739	0.0573739
ENSG00000005238	FAM214B	80256	0.689345	0.48869	0.283374	-0.259166	0.259166	0.80624	0.80624
ENSG00000005243	COPZ2	51226	1.77644	0.170964	0.139353	0.131165	0.131165	-0.18302	0.18302
ENSG00000005249	PRKAR2B	5577	1.16526	0.30208	0.206047	-0.118319	0.118319	0.377533	0.377533
ENSG00000005302	MSL3	10943	5.72145	0.00478512	0.0108984	0.0410233	0.0410233	0.0988281	0.0988281
ENSG00000005339	CREBBP	1387	2.06431	0.123908	0.111941	0.0217082	0.0217082	0.889991	0.889991
ENSG00000005379	TSPOAP1	9256	0.592346	0.541569	0.302942	0.562514	0.562514	-0.923601	0.923601
ENSG00000005381	MPO	4353	1.51988	0.215837	0.164049	-0.544744	0.544744	0.265717	0.265717
ENSG00000005421	PON1	5444	15.3266	5.10083e-06	4.73076e-05	1.42052e-12	1.42052e-12	0.0500452	0.0500452
ENSG00000005436	GCFC2	6936	4.7177	0.0107558	0.0196722	0.133821	0.133821	0.0341694	0.0341694
ENSG00000005448	WDR54	84058	4.24354	0.0159729	0.0261824	0.0162907	0.0162907	0.395226	0.395226
ENSG00000005469	CROT	54677	3.19354	0.0465754	0.0566995	-0.919255	0.919255	0.00555832	0.00555832
ENSG00000005471	ABCB4	5244	1.94393	0.138442	0.120984	0.0609681	0.0609681	0.553549	0.553549
ENSG00000005483	KMT2E	55904	0.0327894	0.973003	0.427597	0.978532	0.978532	-0.878344	0.878344
ENSG00000005486	RHBDD2	57414	0.866397	0.407065	0.251827	-0.348355	0.348355	-0.339194	0.339194
ENSG00000005513	SOX8	30812	4.00819	0.0195097	0.0303258	-2.79775e-06	2.79775e-06	-0.784311	0.784311
ENSG00000005700	IBTK	25998	8.91606	0.000384098	0.0015751	0.0240943	0.0240943	0.0134996	0.0134996
ENSG00000005801	ZNF195	7748	1.17563	0.29905	0.204688	-0.782471	0.782471	0.245672	0.245672
ENSG00000005810	MYCBP2	23077	9.95579	0.000188158	0.000905943	-1.12984e-05	1.12984e-05	0.0545326	0.0545326
ENSG00000005812	FBXL3	26224	7.30748	0.0014193	0.00441141	-0.000837421	0.000837421	0.131884	0.131884
ENSG00000005844	ITGAL	3683	25.4258	1.23507e-08	2.68603e-07	1.20429e-10	1.20429e-10	0.0605266	0.0605266
ENSG00000005882	PDK2	5164	1.86324	0.158134	0.132123	0.411476	0.411476	0.293592	0.293592
ENSG00000005884	ITGA3	3675	2.03706	0.127054	0.113948	-0.0499976	0.0499976	-0.665403	0.665403
ENSG00000005889	ZFX	7543	1.35761	0.251179	0.181574	0.245722	0.245722	-0.413939	0.413939
ENSG00000005893	LAMP2	3920	5.61314	0.00521407	0.011604	0.000381663	0.000381663	-0.899472	0.899472
ENSG00000005955			0.555753	0.562207	0.310464	0.276677	0.276677	-0.685623	0.685623
ENSG00000005961	ITGA2B	3674	0.00222193	0.99815	0.433895	0.699533	0.699533	-0.520416	0.520416
ENSG00000005981	ASB4	51666	10.2049	0.000158467	0.00079055	0.00133638	0.00133638	-0.0737335	0.0737335
ENSG00000006007	GDE1	51573	0.204257	0.839231	0.392471	0.401887	0.401887	-0.804099	0.804099
ENSG00000006015	REX1BD	55049	15.76	3.78317e-06	3.68472e-05	-1.22539e-06	1.22539e-06	-0.705385	0.705385
ENSG00000006016	CRLF1	9244	5.49283	0.00574067	0.0124764	-0.00249589	0.00249589	-0.603661	0.603661
ENSG00000006025	OSBPL7	114881	1.4671	0.226642	0.169604	-0.113029	0.113029	0.218666	0.218666
ENSG00000006042	TMEM98	26022	4.85608	0.00960158	0.0181042	0.734762	0.734762	0.0552096	0.0552096
ENSG00000006047	YBX2	51087	4.91768	0.00913083	0.0174516	0.0121648	0.0121648	0.204584	0.204584
ENSG00000006059	KRT33A	3883	1.86505	0.157886	0.132007	0.00729235	0.00729235	0.462535	0.462535
ENSG00000006062	MAP3K14	9020	0.837822	0.419156	0.256976	0.229615	0.229615	0.709499	0.709499
ENSG00000006071	ABCC8	6833	0.129777	0.89641	0.408367	0.389534	0.389534	0.592016	0.592016
ENSG00000006074			8.0207	0.000725296	0.00256013	-3.1957e-05	3.1957e-05	0.592119	0.592119
ENSG00000006075			23.4469	3.39644e-08	6.4789e-07	2.01879e-10	2.01879e-10	0.79555	0.79555
ENSG00000006114			2.46856	0.0861841	0.0868796	0.297363	0.297363	0.072895	0.072895
ENSG00000006116	CACNG3	10368	0.510355	0.588661	0.319592	0.0466609	0.0466609	-0.145713	0.145713
ENSG00000006118	TMEM132A	54972	2.65149	0.073511	0.0775727	-0.0435644	0.0435644	0.395732	0.395732
ENSG00000006125	AP2B1	163	6.54891	0.00254095	0.00686318	0.00142956	0.00142956	0.338496	0.338496
ENSG00000006128	TAC1	6863	9.09081	0.000340051	0.00143392	0.341452	0.341452	0.0786991	0.0786991
ENSG00000006194	ZNF263	10127	1.37503	0.247084	0.179593	-0.538885	0.538885	0.0746804	0.0746804
ENSG00000006210	CX3CL1	6376	5.24289	0.00701709	0.0144298	0.021274	0.021274	0.457672	0.457672
ENSG00000006282	SPATA20	64847	0.764201	0.451487	0.26963	-0.207549	0.207549	0.339427	0.339427
ENSG00000006283	CACNA1G	8913	0.539973	0.571247	0.313725	-0.108554	0.108554	0.377475	0.377475
ENSG00000006327	TNFRSF12A	51330	5.9881	0.00387415	0.00932363	-0.000133413	0.000133413	-0.387583	0.387583
ENSG00000006377	DLX6	1750	51.0748	0	0	3.86128e-23	3.86128e-23	0.0792737	0.0792737
ENSG00000006432	MAP3K9	4293	3.02823	0.0534608	0.0623018	-0.0265282	0.0265282	0.168321	0.168321
ENSG00000006451	RALA	5898	3.38504	0.0398962	0.0510226	0.050691	0.050691	0.719132	0.719132
ENSG00000006453	BAIAP2L1	55971	40.3253	0	0	4.37608e-19	4.37608e-19	-0.652056	0.652056
ENSG00000006459	KDM7A	80853	1.64959	0.191626	0.150784	-0.320133	0.320133	-0.21421	0.21421
ENSG00000006468	ETV1	2115	9.31915	0.00029017	0.00127146	1.04491e-05	1.04491e-05	-0.742012	0.742012
ENSG00000006530	AGK	55750	10.5883	0.000121332	0.000638404	0.0197239	0.0197239	0.00972174	0.00972174
ENSG00000006534	ALDH3B1	221	6.43963	0.00275952	0.00728188	0.000694533	0.000694533	0.913355	0.913355
ENSG00000006555	TTC22	55001	1.888	0.154729	0.130208	-0.94563	0.94563	0.0293372	0.0293372
ENSG00000006576	PHTF2	57157	4.46749	0.0132329	0.0228404	0.119365	0.119365	0.0690054	0.0690054
ENSG00000006606	CCL26	10344	1.43742	0.232982	0.172678	0.505869	0.505869	0.260116	0.260116
ENSG00000006607	FARP2	9855	0.714691	0.475474	0.278741	-0.406665	0.406665	-0.763716	0.763716
ENSG00000006611	USH1C	10083	2.59263	0.0773381	0.0803871	0.163395	0.163395	0.0329171	0.0329171
ENSG00000006625	GGCT	79017	1.70029	0.183054	0.146087	-0.0416842	0.0416842	0.172054	0.172054
ENSG00000006634	DBF4	10926	0.810063	0.43107	0.261686	0.456276	0.456276	0.295717	0.295717
ENSG00000006638	TBXA2R	6915	5.46016	0.00589295	0.0127159	0.588586	0.588586	0.782584	0.782584
ENSG00000006652	IFRD1	3475	1.8256	0.163539	0.1352	0.531121	0.531121	-0.0825078	0.0825078
ENSG00000006659	LGALS14	56891	26.0272	1.08068e-08	2.49747e-07	1.24507e-13	1.24507e-13	0.281686	0.281686
ENSG00000006695	COX10	1352	0.915698	0.386882	0.243238	0.783037	0.783037	0.23207	0.23207
ENSG00000006704	GTF2IRD1	9569	8.5344	0.000501406	0.00193092	9.23553e-07	9.23553e-07	0.809422	0.809422
ENSG00000006712	PAF1	54623	1.53152	0.213539	0.162853	-0.344391	0.344391	0.191029	0.191029
ENSG00000006715	VPS41	27072	5.51985	0.00561872	0.0122717	0.101616	0.101616	0.0201913	0.0201913
ENSG00000006740	ARHGAP44	9912	0.190926	0.849659	0.39552	0.186818	0.186818	-0.586414	0.586414
ENSG00000006744	ELAC2	60528	3.24798	0.0445528	0.0550622	0.0964858	0.0964858	0.394202	0.394202
ENSG00000006747	SCIN	85477	1.8434	0.160946	0.133731	-0.839617	0.839617	0.343856	0.343856
ENSG00000006756	ARSD	414	36.3918	0	0	7.93808e-15	7.93808e-15	-0.764052	0.764052
ENSG00000006757	PNPLA4	8228	2.03924	0.126801	0.113767	-0.0844305	0.0844305	0.209821	0.209821
ENSG00000006788	MYH13	8735	0.611188	0.531163	0.299193	0.00600762	0.00600762	0.377273	0.377273
ENSG00000006831	ADIPOR2	79602	3.16342	0.0477538	0.057626	-0.511488	0.511488	0.0279942	0.0279942
ENSG00000006837	CDKL3	51265	0.538428	0.572142	0.313976	0.399614	0.399614	0.959552	0.959552
ENSG00000007001	UPP2	151531	1.03161	0.344408	0.224988	0.311049	0.311049	0.439122	0.439122
ENSG00000007038	PRSS21	10942	3.71351	0.0309106	0.0427851	-0.96639	0.96639	0.22672	0.22672
ENSG00000007047	MARK4	57787	3.71057	0.0309794	0.0428356	-0.119891	0.119891	0.0161795	0.0161795
ENSG00000007062	PROM1	8842	10.8886	9.82296e-05	0.000542061	7.77433e-08	7.77433e-08	0.764334	0.764334
ENSG00000007080	CCDC124	115098	1.49015	0.221867	0.167142	0.96266	0.96266	0.0986398	0.0986398
ENSG00000007129	CEACAM21	90273	5.32902	0.00654402	0.0137228	0.00162499	0.00162499	0.139127	0.139127
ENSG00000007168	PAFAH1B1	5048	3.85276	0.0225531	0.0336303	0.0350799	0.0350799	0.232791	0.232791
ENSG00000007171	NOS2	4843	5.3868	0.0062478	0.0132672	0.000153518	0.000153518	0.894955	0.894955
ENSG00000007174	DNAH9	1770	0.33307	0.715067	0.359873	0.193622	0.193622	0.367792	0.367792
ENSG00000007202	KIAA0100	9703	1.27277	0.272329	0.191805	0.775684	0.775684	0.0899342	0.0899342
ENSG00000007216	SLC13A2	9058	0.00869769	0.992775	0.432553	0.367451	0.367451	0.525685	0.525685
ENSG00000007237	GAS7	8522	5.81349	0.00444124	0.0103085	0.129479	0.129479	0.819117	0.819117
ENSG00000007255	TRAPPC6A	79090	4.64494	0.0114185	0.0205409	-0.0241405	0.0241405	0.0234192	0.0234192
ENSG00000007264	MATK	4145	2.24242	0.105391	0.0998851	-0.0671353	0.0671353	0.197995	0.197995
ENSG00000007306	CEACAM7	1087	0.765142	0.451058	0.269468	0.292003	0.292003	0.447644	0.447644
ENSG00000007312	CD79B	974	0.974255	0.364392	0.233813	-0.22451	0.22451	0.189781	0.189781
ENSG00000007314	SCN4A	6329	7.35006	0.00136576	0.00428643	-0.15148	0.15148	0.0132237	0.0132237
ENSG00000007341	ST7L	54879	2.4371	0.0886082	0.0885971	-0.0315397	0.0315397	0.196404	0.196404
ENSG00000007350	TKTL1	8277	0.640971	0.514848	0.293203	-0.592169	0.592169	0.0361044	0.0361044
ENSG00000007372	PAX6	5080	3.57989	0.0342367	0.0459069	-0.00614397	0.00614397	0.0590875	0.0590875
ENSG00000007376	RPUSD1	113000	2.51459	0.0827753	0.0844837	-0.01713	0.01713	0.16353	0.16353
ENSG00000007384	RHBDF1	64285	4.45704	0.013349	0.0229914	-0.00235376	0.00235376	0.474839	0.474839
ENSG00000007392	LUC7L	55692	12.6054	2.88543e-05	0.00019637	-1.99263e-06	1.99263e-06	0.112736	0.112736
ENSG00000007402	CACNA2D2	9254	6.4742	0.00269077	0.00715246	-0.000458686	0.000458686	-0.669428	0.669428
ENSG00000007516	BAIAP3	8938	6.45883	0.00272124	0.00720668	-0.000377407	0.000377407	-0.940461	0.940461
ENSG00000007520	TSR3	115939	4.03853	0.0190101	0.0297712	0.0657958	0.0657958	0.172054	0.172054
ENSG00000007541	PIGQ	9091	8.02028	0.000725498	0.00256013	-0.000270502	0.000270502	0.262956	0.262956
ENSG00000007545	CRAMP1	57585	3.26976	0.0437745	0.054408	-0.141041	0.141041	0.0270859	0.0270859
ENSG00000007866	TEAD3	7005	1.55704	0.20859	0.160185	0.336919	0.336919	0.376039	0.376039
ENSG00000007908	SELE	6401	7.16157	0.00159982	0.00485448	0.212579	0.212579	0.118603	0.118603
ENSG00000007923	DNAJC11	55735	5.36817	0.00634192	0.0134115	0.0169592	0.0169592	0.12699	0.12699
ENSG00000007933	FMO3	2328	1.77375	0.171378	0.139615	-0.14487	0.14487	0.21994	0.21994
ENSG00000007944	MYLIP	29116	1.57109	0.205909	0.158744	0.135165	0.135165	0.505566	0.505566
ENSG00000007952	NOX1	27035	1.81124	0.16567	0.136454	0.056301	0.056301	0.438888	0.438888
ENSG00000007968	E2F2	1870	26.0333	1.08068e-08	2.49747e-07	3.34167e-09	3.34167e-09	0.0478352	0.0478352
ENSG00000008018	PSMB1	5689	6.69301	0.00228398	0.00634271	0.00685367	0.00685367	0.103629	0.103629
ENSG00000008056	SYN1	6853	0.818503	0.427415	0.260112	0.000645459	0.000645459	-0.793203	0.793203
ENSG00000008083	JARID2	3720	0.565238	0.556827	0.308404	0.737564	0.737564	0.211333	0.211333
ENSG00000008086	CDKL5	6792	5.78121	0.00456143	0.010521	0.00254498	0.00254498	0.15293	0.15293
ENSG00000008118	CAMK1G	57172	0.444238	0.637326	0.335481	0.412209	0.412209	0.656007	0.656007
ENSG00000008128	CDK11A	728642	1.10966	0.319015	0.213675	0.147731	0.147731	0.2786	0.2786
ENSG00000008130	NADK	65220	4.15441	0.0172248	0.0276782	0.0273166	0.0273166	0.156944	0.156944
ENSG00000008196	TFAP2B	7021	3.08675	0.0509003	0.0602189	4.56227e-05	4.56227e-05	0.404283	0.404283
ENSG00000008197	TFAP2D	83741	4.42043	0.0137638	0.0235084	0.0188679	0.0188679	0.483574	0.483574
ENSG00000008226	DLEC1	9940	2.61452	0.0758944	0.0793444	0.0477988	0.0477988	0.200913	0.200913
ENSG00000008256	CYTH3	9265	27.9304	6.17534e-09	1.61442e-07	2.05346e-12	2.05346e-12	-0.0414733	0.0414733
ENSG00000008277	ADAM22	53616	6.54507	0.00254854	0.00687753	0.00846105	0.00846105	0.0557019	0.0557019
ENSG00000008282	SYPL1	6856	5.01429	0.008443	0.0164912	-0.454495	0.454495	0.000962985	0.000962985
ENSG00000008283	CYB561	1534	2.19702	0.109795	0.102786	0.147524	0.147524	0.362519	0.362519
ENSG00000008294	SPAG9	9043	0.025897	0.978623	0.428961	0.346652	0.346652	0.75459	0.75459
ENSG00000008300	CELSR3	1951	1.47319	0.225363	0.168948	-0.0978232	0.0978232	-0.735053	0.735053
ENSG00000008311	AASS	10157	4.50697	0.0128016	0.0222891	0.0103755	0.0103755	0.432084	0.432084
ENSG00000008323	PLEKHG6	55200	1.38416	0.244956	0.17853	0.979312	0.979312	0.205235	0.205235
ENSG00000008324	SS18L2	51188	4.62953	0.0115636	0.020717	0.393046	0.393046	0.00423162	0.00423162
ENSG00000008382	MPND	84954	4.51029	0.0127662	0.0222412	-0.0152693	0.0152693	0.0123612	0.0123612
ENSG00000008394	MGST1	4257	0.625069	0.52353	0.296406	0.384979	0.384979	-0.476696	0.476696
ENSG00000008405	CRY1	1407	4.20602	0.0164876	0.0268005	0.000369547	0.000369547	0.531245	0.531245
ENSG00000008438	PGLYRP1	8993	1.16297	0.302767	0.206366	0.788139	0.788139	0.237518	0.237518
ENSG00000008441	NFIX	4784	7.19185	0.00156207	0.00476403	-3.79867e-05	3.79867e-05	0.566899	0.566899
ENSG00000008513	ST3GAL1	6482	26.4933	1.00349e-08	2.33828e-07	1.9709e-10	1.9709e-10	0.100536	0.100536
ENSG00000008516	MMP25	64386	0.273533	0.758264	0.372703	0.837318	0.837318	-0.693094	0.693094
ENSG00000008517	IL32	9235	4.29282	0.0153197	0.0253815	-0.564001	0.564001	0.0558162	0.0558162
ENSG00000008710	PKD1	5310	2.84351	0.0623968	0.0692145	-0.141041	0.141041	0.0384413	0.0384413
ENSG00000008735	MAPK8IP2	23542	8.33032	0.000580127	0.00215695	-1.3154e-05	1.3154e-05	0.073338	0.073338
ENSG00000008838	MED24	9862	0.892996	0.396078	0.247302	0.229043	0.229043	0.302151	0.302151
ENSG00000008853	RHOBTB2	23221	10.3064	0.000147835	0.000747065	0.000165716	0.000165716	0.252106	0.252106
ENSG00000008869	HEATR5B	54497	11.7549	4.92244e-05	0.000303313	1.58708e-05	1.58708e-05	0.265323	0.265323
ENSG00000008952	SEC62	7095	11.7415	4.96551e-05	0.000304882	-4.98464e-06	4.98464e-06	0.016509	0.016509
ENSG00000008988	RPS20	6224	19.3746	4.55431e-07	6.2892e-06	-9.86319e-08	9.86319e-08	0.0305219	0.0305219
ENSG00000009307	CSDE1	7812	5.19569	0.00728761	0.014821	-0.00556384	0.00556384	0.0634264	0.0634264
ENSG00000009335	UBE3C	9690	3.48533	0.0368699	0.0483463	0.402301	0.402301	0.0614808	0.0614808
ENSG00000009413	REV3L	5980	2.65836	0.0730806	0.0772775	0.678358	0.678358	0.0399775	0.0399775
ENSG00000009694	TENM1	10178	1.14388	0.308452	0.208938	0.76095	0.76095	0.022317	0.022317
ENSG00000009709	PAX7	5081	6.42993	0.00278072	0.00731726	3.73631e-07	3.73631e-07	0.942868	0.942868
ENSG00000009724	MASP2	10747	1.33533	0.256542	0.184243	-0.105208	0.105208	-0.828447	0.828447
ENSG00000009765	IYD	389434	0.370092	0.688855	0.352175	0.875192	0.875192	0.643514	0.643514
ENSG00000009780	FAM76A	199870	2.48688	0.0848135	0.0859328	0.0468933	0.0468933	0.269299	0.269299
ENSG00000009790	TRAF3IP3	80342	31.062	0	0	3.474e-12	3.474e-12	0.0178866	0.0178866
ENSG00000009830	POMT2	29954	4.79142	0.0101229	0.0188328	-0.0256129	0.0256129	0.0231946	0.0231946
ENSG00000009844	VTA1	51534	9.32478	0.000289106	0.00126729	0.030055	0.030055	0.0068783	0.0068783
ENSG00000009950	MLXIPL	51085	0.928712	0.38177	0.241095	0.00719497	0.00719497	0.308895	0.308895
ENSG00000009954	BAZ1B	9031	1.44486	0.23137	0.171883	-0.979708	0.979708	0.12699	0.12699
ENSG00000010017	RANBP9	10048	2.24845	0.104809	0.0994968	0.0927756	0.0927756	0.298279	0.298279
ENSG00000010030	ETV7	51513	5.89973	0.00414278	0.00979009	-0.0017717	0.0017717	0.153036	0.153036
ENSG00000010072	SPRTN	83932	6.464	0.00271126	0.00719334	0.00569117	0.00569117	0.198971	0.198971
ENSG00000010165	EEF1AKNMT	51603	12.1502	3.8396e-05	0.00024878	0.00127556	0.00127556	0.00510358	0.00510358
ENSG00000010219	DYRK4	8798	20.9807	1.63647e-07	2.60875e-06	1.53652e-07	1.53652e-07	0.0164261	0.0164261
ENSG00000010244	ZNF207	7756	2.05921	0.124487	0.112278	0.0657958	0.0657958	0.37978	0.37978
ENSG00000010256	UQCRC1	7384	1.42283	0.236191	0.174276	-0.895593	0.895593	0.113786	0.113786
ENSG00000010270	STARD3NL	83930	6.74944	0.00219023	0.00615331	0.00889304	0.00889304	0.0866639	0.0866639
ENSG00000010278	CD9	928	2.39096	0.0923232	0.0910657	0.534511	0.534511	-0.0908112	0.0908112
ENSG00000010282	HHATL	57467	6.28773	0.00309393	0.00789591	0.000306638	0.000306638	-0.385803	0.385803
ENSG00000010292	NCAPD2	9918	5.8172	0.00442678	0.0102842	-0.199168	0.199168	0.00584841	0.00584841
ENSG00000010295	IFFO1	25900	4.94085	0.00895947	0.0172023	-0.0295553	0.0295553	0.00785083	0.00785083
ENSG00000010310	GIPR	2696	4.18432	0.0167926	0.0271542	-0.032009	0.032009	-0.19197	0.19197
ENSG00000010318	PHF7	51533	1.96966	0.135185	0.119064	-0.349303	0.349303	0.0456956	0.0456956
ENSG00000010319	SEMA3G	56920	1.02457	0.346793	0.226033	-0.0482152	0.0482152	0.0467042	0.0467042
ENSG00000010322	NISCH	11188	3.90415	0.0213293	0.0322608	-0.0199188	0.0199188	0.136679	0.136679
ENSG00000010327	STAB1	23166	2.96836	0.0561885	0.0644626	-0.00827916	0.00827916	0.0999638	0.0999638
ENSG00000010361	FUZ	80199	5.07545	0.00803526	0.0159326	-0.00918528	0.00918528	0.0956661	0.0956661
ENSG00000010379	SLC6A13	6540	3.54033	0.0353107	0.0468917	0.0101789	0.0101789	-0.987125	0.987125
ENSG00000010404	IDS	3423	4.63291	0.0115304	0.0206819	0.00268457	0.00268457	-0.547086	0.547086
ENSG00000010438	PRSS3	5646	2.43966	0.0884043	0.0884444	0.000212212	0.000212212	0.306841	0.306841
ENSG00000010539	ZNF200	7752	5.04572	0.00823027	0.0162037	0.278962	0.278962	0.0194118	0.0194118
ENSG00000010610	CD4	920	13.0198	2.2303e-05	0.000158918	-5.55881e-08	5.55881e-08	0.0726009	0.0726009
ENSG00000010626	LRRC23	10233	3.77298	0.0243739	0.0356142	-0.00831525	0.00831525	0.170324	0.170324
ENSG00000010671	BTK	695	1.0927	0.324365	0.216189	-0.788139	0.788139	0.130237	0.130237
ENSG00000010704	HFE	3077	3.90173	0.0213741	0.0323112	-0.0180429	0.0180429	0.150822	0.150822
ENSG00000010803	SCMH1	22955	1.27307	0.272253	0.191764	0.400853	0.400853	0.298279	0.298279
ENSG00000010810	FYN	2534	28.9173	3.08767e-09	8.68762e-08	8.81598e-11	8.81598e-11	0.187919	0.187919
ENSG00000010818	HIVEP2	3097	4.46614	0.0132476	0.0228571	-0.0162252	0.0162252	0.0931234	0.0931234
ENSG00000010932	FMO1	2326	3.67066	0.0319389	0.0437733	-0.234854	0.234854	0.0265601	0.0265601
ENSG00000011007	ELOA	6924	8.06202	0.000703907	0.00250199	0.000235271	0.000235271	0.851514	0.851514
ENSG00000011009	LYPLA2	11313	9.23842	0.000307121	0.00132841	0.000547023	0.000547023	0.250962	0.250962
ENSG00000011021	CLCN6	1185	0.890425	0.397116	0.247728	0.329552	0.329552	0.399856	0.399856
ENSG00000011028	MRC2	9902	1.84553	0.160641	0.133576	-0.0436433	0.0436433	0.260211	0.260211
ENSG00000011052	NME1-NME2	654364	0.0283328	0.976634	0.428456	-0.766099	0.766099	0.799822	0.799822
ENSG00000011083	SLC6A7	6534	1.08606	0.326462	0.217068	0.799779	0.799779	0.609988	0.609988
ENSG00000011105	TSPAN9	10867	33.6094	0	0	1.58203e-18	1.58203e-18	0.619223	0.619223
ENSG00000011114	BTBD7	55727	3.15409	0.0481211	0.0579022	0.198138	0.198138	0.064618	0.064618
ENSG00000011132	APBA3	9546	9.86518	0.000200025	0.000951343	-0.000128323	0.000128323	0.159117	0.159117
ENSG00000011143	MKS1	54903	2.73892	0.068209	0.0737147	0.620554	0.620554	0.0894113	0.0894113
ENSG00000011198	ABHD5	51099	2.17091	0.112427	0.104498	0.0283105	0.0283105	0.850069	0.850069
ENSG00000011201	ANOS1	3730	12.812	2.54084e-05	0.000176738	0.00067282	0.00067282	0.151262	0.151262
ENSG00000011243	AKAP8L	26993	3.93858	0.020704	0.031576	-0.0174762	0.0174762	0.141608	0.141608
ENSG00000011258	MBTD1	54799	2.44854	0.0877211	0.0879994	-0.367434	0.367434	0.0403809	0.0403809
ENSG00000011260	UTP18	51096	5.02543	0.00836669	0.0163952	-0.675662	0.675662	0.00137135	0.00137135
ENSG00000011275	RNF216	54476	3.45318	0.03781	0.0491807	-0.0287383	0.0287383	0.0956661	0.0956661
ENSG00000011295	TTC19	54902	1.20584	0.290389	0.200541	-0.671893	0.671893	0.0516987	0.0516987
ENSG00000011304	PTBP1	5725	2.70797	0.0700274	0.0750919	0.44521	0.44521	0.0530432	0.0530432
ENSG00000011332	DPF1	8193	8.52195	0.000505753	0.00194367	0.000174223	0.000174223	0.344579	0.344579
ENSG00000011347	SYT7	9066	1.22256	0.285735	0.198329	0.0583649	0.0583649	0.940347	0.940347
ENSG00000011376	LARS2	23395	7.112	0.0016628	0.00499842	0.153594	0.153594	0.00451032	0.00451032
ENSG00000011405	PIK3C2A	5286	2.12137	0.117605	0.10787	-0.0606638	0.0606638	0.438052	0.438052
ENSG00000011422	PLAUR	5329	13.5243	1.63075e-05	0.000123385	2.85013e-08	2.85013e-08	-0.527321	0.527321
ENSG00000011426	ANLN	54443	8.8342	0.000406071	0.00164365	0.0247961	0.0247961	0.00320835	0.00320835
ENSG00000011451	WIZ	58525	2.43691	0.0886228	0.0885988	-0.319058	0.319058	0.0383551	0.0383551
ENSG00000011454	GPR21|RABGAP1	2844|23637	8.37127	0.000563337	0.00210925	-0.000880663	0.000880663	0.0113683	0.0113683
ENSG00000011465	DCN	1634	4.78769	0.0101538	0.0188718	-0.0133408	0.0133408	-0.894623	0.894623
ENSG00000011478	QPCTL	54814	5.51783	0.00562861	0.0122857	-0.0325442	0.0325442	0.000651992	0.000651992
ENSG00000011485	PPP5C	5536	0.704796	0.480666	0.280539	-0.590189	0.590189	0.32066	0.32066
ENSG00000011523	CEP68	23177	8.26258	0.000609297	0.00224464	-0.000709633	0.000709633	0.0057017	0.0057017
ENSG00000011566	MAP4K3	8491	0.90235	0.392244	0.24558	-0.306686	0.306686	-0.538527	0.538527
ENSG00000011590	ZBTB32	27033	6.99678	0.00181885	0.00535804	0.0165886	0.0165886	0.0786714	0.0786714
ENSG00000011600	TYROBP	7305	3.51434	0.0360473	0.047578	-0.009405	0.009405	0.316632	0.316632
ENSG00000011638	TMEM159	57146	1.76694	0.172417	0.140218	-0.100848	0.100848	0.806954	0.806954
ENSG00000011677	GABRA3	2556	4.49233	0.0129605	0.0224858	-0.195579	0.195579	0.00907093	0.00907093
ENSG00000012048	BRCA1	672	10.5829	0.000121731	0.000639704	0.0846963	0.0846963	0.000244341	0.000244341
ENSG00000012061	ERCC1	2067	24.0031	2.47014e-08	4.86872e-07	-5.57327e-09	5.57327e-09	0.0274073	0.0274073
ENSG00000012124	CD22	933	0.379296	0.682421	0.350158	0.416737	0.416737	-0.720852	0.720852
ENSG00000012171	SEMA3B	7869	0.194473	0.846813	0.394709	0.746479	0.746479	-0.421888	0.421888
ENSG00000012174	MBTPS2	51360	13.5272	1.62782e-05	0.000123204	8.95133e-05	8.95133e-05	0.0185433	0.0185433
ENSG00000012211	PRICKLE3	4007	5.55295	0.00546876	0.0120224	-0.616916	0.616916	0.000643232	0.000643232
ENSG00000012223	LTF	4057	1.13734	0.310455	0.209935	-0.285894	0.285894	-0.396252	0.396252
ENSG00000012232	EXTL3	2137	4.33356	0.0148033	0.0247612	-0.616916	0.616916	0.0124906	0.0124906
ENSG00000012504	NR1H4	9971	0.290704	0.745608	0.368975	0.0745336	0.0745336	0.645993	0.645993
ENSG00000012660	ELOVL5	60481	1.413	0.238388	0.175351	0.119365	0.119365	-0.949269	0.949269
ENSG00000012779	ALOX5	240	2.9163	0.0586781	0.0663917	-0.00792583	0.00792583	-0.880526	0.880526
ENSG00000012817	KDM5D	8284	1.97694	0.134275	0.118466	-0.972652	0.972652	0.0804111	0.0804111
ENSG00000012822	CALCOCO1	57658	1.38583	0.244574	0.17834	0.596565	0.596565	0.161865	0.161865
ENSG00000012963	UBR7	55148	6.32335	0.00301178	0.00774684	0.0175813	0.0175813	0.0226412	0.0226412
ENSG00000012983	MAP4K5	11183	4.94664	0.00891822	0.0171589	-0.0160623	0.0160623	0.121129	0.121129
ENSG00000013016	EHD3	30845	12.2487	3.60686e-05	0.000236144	2.03672e-06	2.03672e-06	0.656715	0.656715
ENSG00000013275	PSMC4	5704	5.37216	0.00632147	0.0133784	0.0816799	0.0816799	0.0166759	0.0166759
ENSG00000013288	MAN2B2	23324	1.08017	0.328367	0.217967	0.735341	0.735341	0.104414	0.104414
ENSG00000013293	SLC7A14	57709	0.343545	0.70764	0.357605	0.603093	0.603093	0.821357	0.821357
ENSG00000013297	CLDN11	5010	0.546314	0.56761	0.312413	0.377312	0.377312	-0.497934	0.497934
ENSG00000013306	SLC25A39	51629	9.20076	0.000315146	0.00135479	9.83877e-05	9.83877e-05	-0.965431	0.965431
ENSG00000013364	MVP	9961	17.1189	1.68818e-06	1.89714e-05	1.51818e-07	1.51818e-07	0.604947	0.604947
ENSG00000013374	NUB1	51667	3.86194	0.0223337	0.0333962	-0.0246073	0.0246073	0.0514774	0.0514774
ENSG00000013375	PGM3	5238	1.10679	0.3199	0.214102	0.276677	0.276677	0.32472	0.32472
ENSG00000013392	RWDD2A	112611	1.1264	0.313811	0.211367	-0.14385	0.14385	0.32246	0.32246
ENSG00000013441	CLK1	1195	1.18549	0.296188	0.203372	0.330651	0.330651	-0.12745	0.12745
ENSG00000013503	POLR3B	55703	6.07812	0.00361873	0.00887597	0.0268056	0.0268056	0.0690054	0.0690054
ENSG00000013523	ANGEL1	23357	2.3391	0.0966543	0.0940387	-0.0829805	0.0829805	-0.245297	0.245297
ENSG00000013561	RNF14	9604	3.77326	0.0243681	0.0356103	-0.0196077	0.0196077	0.122462	0.122462
ENSG00000013563	DNASE1L1	1774	2.633	0.0747012	0.0784549	0.0146002	0.0146002	0.240092	0.240092
ENSG00000013573	DDX11	1663	3.10456	0.0501402	0.0595513	-0.161611	0.161611	0.0099849	0.0099849
ENSG00000013583	HEBP1	50865	3.01369	0.0541077	0.0628528	-0.349683	0.349683	0.0612251	0.0612251
ENSG00000013588	GPRC5A	9052	2.96869	0.0561731	0.0644492	3.03693e-06	3.03693e-06	-0.198664	0.198664
ENSG00000013619	MAMLD1	10046	1.44805	0.230679	0.171525	-0.856076	0.856076	0.503783	0.503783
ENSG00000013725	CD6	923	5.67116	0.00498174	0.0112225	0.000117967	0.000117967	-0.730888	0.730888
ENSG00000013810	TACC3	10460	4.47027	0.0132025	0.0228106	0.749832	0.749832	0.00763861	0.00763861
ENSG00000014123	UFL1	23376	5.79698	0.0045012	0.0104118	0.0661213	0.0661213	0.0521437	0.0521437
ENSG00000014138	POLA2	23649	5.07759	0.00802084	0.0159139	0.426969	0.426969	0.00648795	0.00648795
ENSG00000014164	ZC3H3	23144	4.97446	0.00871972	0.0168727	0.0954557	0.0954557	0.0365815	0.0365815
ENSG00000014216	CAPN1	823	1.75496	0.17427	0.14124	0.178826	0.178826	0.188228	0.188228
ENSG00000014257	ACPP	55	6.76535	0.00216384	0.00610889	1.32715e-06	1.32715e-06	-0.952137	0.952137
ENSG00000014641	MDH1	4190	6.97477	0.00184961	0.00543154	0.0909992	0.0909992	0.0140667	0.0140667
ENSG00000014824	SLC30A9	10463	4.00625	0.0195418	0.0303673	-0.97912	0.97912	0.00739075	0.00739075
ENSG00000014914	MTMR11	10903	25.7444	1.23507e-08	2.68603e-07	4.06741e-09	4.06741e-09	0.0663718	0.0663718
ENSG00000014919	COX15	1355	6.58557	0.0024745	0.0067389	0.0353682	0.0353682	0.0547648	0.0547648
ENSG00000015133	CCDC88C	440193	10.1936	0.000159612	0.000794023	-4.4689e-05	4.4689e-05	0.333863	0.333863
ENSG00000015153	YAF2	10138	1.35276	0.252329	0.182171	-0.546215	0.546215	0.0496283	0.0496283
ENSG00000015171	ZMYND11	10771	4.32732	0.0148812	0.0248561	0.243331	0.243331	0.0174893	0.0174893
ENSG00000015285	WAS	7454	16.6479	2.2154e-06	2.3698e-05	4.32908e-06	4.32908e-06	0.0427794	0.0427794
ENSG00000015413	DPEP1	1800	1.46673	0.22672	0.169646	0.853479	0.853479	-0.0760427	0.0760427
ENSG00000015475	BID	637	1.84027	0.16139	0.133952	-0.592226	0.592226	0.0182011	0.0182011
ENSG00000015479	MATR3	9782	4.2271	0.0161959	0.0264497	0.298047	0.298047	0.00709108	0.00709108
ENSG00000015520	NPC1L1	29881	0.19454	0.846759	0.394704	0.139234	0.139234	0.420619	0.420619
ENSG00000015532	XYLT2	64132	2.52333	0.082142	0.0840498	-0.358104	0.358104	0.0168867	0.0168867
ENSG00000015568	RGPD5	84220	0.342261	0.708541	0.357864	0.37811	0.37811	-0.874709	0.874709
ENSG00000015592	STMN4	81551	1.05511	0.336573	0.221656	-0.708682	0.708682	0.68189	0.68189
ENSG00000015676	NUDCD3	23386	3.78062	0.0241997	0.0354518	0.38372	0.38372	0.0402909	0.0402909
ENSG00000016082	ISL1	3670	4.34269	0.0146901	0.024634	3.25769e-06	3.25769e-06	0.53963	0.53963
ENSG00000016391	CHDH	55349	0.953966	0.372008	0.237098	-0.257303	0.257303	-0.721892	0.721892
ENSG00000016402	IL20RA	53832	1.96851	0.135329	0.119129	0.00160606	0.00160606	0.681222	0.681222
ENSG00000016490	CLCA1	1179	0.88663	0.398667	0.248392	0.148713	0.148713	0.826475	0.826475
ENSG00000016602	CLCA4	22802	0.892724	0.396182	0.247337	0.225176	0.225176	-0.931143	0.931143
ENSG00000016864	GLT8D1	55830	6.46263	0.00271368	0.00719468	0.00261393	0.00261393	0.299566	0.299566
ENSG00000017260	ATP2C1	27032	11.5259	5.84149e-05	0.00034905	0.000135017	0.000135017	0.146672	0.146672
ENSG00000017373			9.64096	0.0002333	0.00107412	3.42809e-05	3.42809e-05	0.977563	0.977563
ENSG00000017427	IGF1	3479	2.27846	0.102028	0.0976261	0.239775	0.239775	-0.0636896	0.0636896
ENSG00000017483	SLC38A5	92745	6.89184	0.00197083	0.00568669	0.00121146	0.00121146	-0.490363	0.490363
ENSG00000017621			20.8968	1.66734e-07	2.63742e-06	1.67375e-09	1.67375e-09	0.73853	0.73853
ENSG00000017797	RALBP1	10928	7.52767	0.0011399	0.00368918	0.0141589	0.0141589	0.0251649	0.0251649
ENSG00000018189	RUFY3	22902	3.38454	0.0399124	0.0510365	-0.86448	0.86448	0.00715012	0.00715012
ENSG00000018236	CNTN1	1272	2.74086	0.0681002	0.0736384	0.0313073	0.0313073	0.565338	0.565338
ENSG00000018280	SLC11A1	6556	0.334938	0.713745	0.35946	-0.152323	0.152323	0.346466	0.346466
ENSG00000018408	WWTR1	25937	1.11475	0.317427	0.212941	0.10301	0.10301	0.979402	0.979402
ENSG00000018510	AGPS	8540	3.23661	0.044966	0.0554147	0.771733	0.771733	0.0135344	0.0135344
ENSG00000018607			8.62555	0.000470001	0.00183925	2.38526e-07	2.38526e-07	0.850682	0.850682
ENSG00000018610	CXorf56	63932	5.7593	0.00464196	0.0106566	0.143245	0.143245	0.00240091	0.00240091
ENSG00000018625	ATP1A2	477	0.345131	0.706507	0.357337	0.630988	0.630988	0.122588	0.122588
ENSG00000018699	TTC27	55622	5.60191	0.00526046	0.0116774	0.0745791	0.0745791	0.0268311	0.0268311
ENSG00000018869	ZNF582	147948	5.14122	0.00761531	0.0153172	0.0340078	0.0340078	0.0352767	0.0352767
ENSG00000019102	VSIG2	23584	5.42498	0.00606156	0.0129763	0.00082916	0.00082916	0.223079	0.223079
ENSG00000019144	PHLDB1	23187	3.35097	0.0409788	0.051975	-0.00145714	0.00145714	0.288955	0.288955
ENSG00000019169	MARCO	8685	4.35243	0.0145708	0.0244833	-0.0129392	0.0129392	0.228848	0.228848
ENSG00000019186	CYP24A1	1591	0.150935	0.880209	0.403963	0.17309	0.17309	0.80053	0.80053
ENSG00000019485	PRDM11	56981	1.69725	0.183548	0.146342	0.136519	0.136519	0.327901	0.327901
ENSG00000019505	SYT13	57586	2.30002	0.100079	0.0963183	0.00493617	0.00493617	0.073281	0.073281
ENSG00000019549	SNAI2	6591	8.9604	0.000372192	0.00153776	7.22144e-08	7.22144e-08	0.834621	0.834621
ENSG00000019582	CD74	972	5.46034	0.00589217	0.0127159	-0.00902837	0.00902837	-0.525816	0.525816
ENSG00000019991	HGF	3082	0.563776	0.557638	0.308729	-0.099478	0.099478	-0.80624	0.80624
ENSG00000019995	ZRANB1	54764	1.76777	0.172293	0.140153	-0.629428	0.629428	0.038875	0.038875
ENSG00000020129	NCDN	23154	0.702396	0.481916	0.280973	0.846834	0.846834	0.427237	0.427237
ENSG00000020181	ADGRA2	25960	1.70457	0.182349	0.14568	-0.18917	0.18917	0.0890626	0.0890626
ENSG00000020219			3.05869	0.0521071	0.0611967	-0.72572	0.72572	-0.0138998	0.0138998
ENSG00000020256	ZFP64	55734	7.03976	0.00176028	0.00523276	0.0259067	0.0259067	0.0227235	0.0227235
ENSG00000020426	MNAT1	4331	4.07668	0.0184014	0.0290892	-0.114884	0.114884	0.013816	0.013816
ENSG00000020577	SAMD4A	23034	6.40621	0.00283035	0.00740973	-0.00402254	0.00402254	0.01676	0.01676
ENSG00000020633	RUNX3	864	9.56667	0.000245278	0.00111581	0.000533709	0.000533709	0.0825078	0.0825078
ENSG00000020922	MRE11	4361	5.80799	0.00446149	0.0103381	-0.132868	0.132868	0.00113385	0.00113385
ENSG00000021300	PLEKHB1	58473	0.369931	0.688964	0.352199	0.284233	0.284233	0.602376	0.602376
ENSG00000021355	SERPINB1	1992	2.54538	0.0805843	0.082897	0.0292534	0.0292534	-0.0739322	0.0739322
ENSG00000021461	CYP3A43	64816	4.88553	0.00937476	0.0177999	-0.000571455	0.000571455	0.61853	0.61853
ENSG00000021488	SLC7A9	11136	1.44447	0.231454	0.171903	0.278544	0.278544	0.525136	0.525136
ENSG00000021574	SPAST	6683	5.59029	0.00530797	0.0117562	0.0203138	0.0203138	0.0419359	0.0419359
ENSG00000021645	NRXN3	9369	8.6968	0.000447275	0.00177187	1.37433e-07	1.37433e-07	-0.406826	0.406826
ENSG00000021762	OSBPL5	114879	8.68502	0.000450943	0.00178139	0.0039758	0.0039758	0.0443145	0.0443145
ENSG00000021776	AQR	9716	0.815782	0.428598	0.260599	-0.78587	0.78587	0.178216	0.178216
ENSG00000021826	CPS1	1373	2.57889	0.0782661	0.0810987	0.226485	0.226485	0.176734	0.176734
ENSG00000021852	C8B	732	0.572736	0.55259	0.306915	0.0578263	0.0578263	0.920272	0.920272
ENSG00000022267	FHL1	2273	13.747	1.41987e-05	0.00010964	8.20727e-07	8.20727e-07	0.542798	0.542798
ENSG00000022277	RTF2	51507	9.93125	0.000191091	0.000917319	0.0185887	0.0185887	0.00119806	0.00119806
ENSG00000022355	GABRA1	2554	7.0036	0.00180944	0.00533857	0.00944819	0.00944819	0.0100256	0.0100256
ENSG00000022556	NLRP2	55655	1.15797	0.304235	0.20701	-0.989116	0.989116	0.460076	0.460076
ENSG00000022567	SLC45A4	57210	1.36725	0.248898	0.180516	-0.706096	0.706096	0.077813	0.077813
ENSG00000022840	RNF10	9921	1.53053	0.213732	0.162922	0.0876652	0.0876652	0.849346	0.849346
ENSG00000022976	ZNF839	55778	1.44057	0.232298	0.172403	-0.532088	0.532088	0.0587168	0.0587168
ENSG00000023041	ZDHHC6	64429	5.35849	0.00639093	0.0134841	0.461642	0.461642	0.00217958	0.00217958
ENSG00000023171	GRAMD1B	57476	3.48478	0.0368849	0.0483542	4.88005e-06	4.88005e-06	-0.724655	0.724655
ENSG00000023191	RNH1	6050	2.5258	0.0819663	0.0839092	-0.950326	0.950326	0.0528171	0.0528171
ENSG00000023228	NDUFS1	4719	9.43906	0.000267659	0.00119091	0.00525669	0.00525669	0.0393129	0.0393129
ENSG00000023287	RB1CC1	9821	3.99386	0.0197492	0.0305651	0.0166555	0.0166555	0.0402012	0.0402012
ENSG00000023318	ERP44	23071	0.869901	0.405606	0.251276	0.78502	0.78502	0.196404	0.196404
ENSG00000023330	ALAS1	211	2.74176	0.0680489	0.0736053	-0.530638	0.530638	0.0870035	0.0870035
ENSG00000023445	BIRC3	330	4.35462	0.0145442	0.024459	-0.0032532	0.0032532	0.212853	0.212853
ENSG00000023516	AKAP11	11215	7.36827	0.00134228	0.00422213	-0.000634489	0.000634489	0.0143948	0.0143948
ENSG00000023572	GLRX2	51022	10.074	0.000173269	0.000850076	0.00282431	0.00282431	0.025649	0.025649
ENSG00000023608	SNAPC1	6617	8.3555	0.000569703	0.00212733	0.015933	0.015933	0.00702274	0.00702274
ENSG00000023697	DERA	51071	1.64202	0.192946	0.151511	-0.348924	0.348924	0.0878574	0.0878574
ENSG00000023734	STRAP	11171	0.523397	0.580959	0.317039	0.780489	0.780489	0.23171	0.23171
ENSG00000023839	ABCC2	1244	0.550668	0.565113	0.311542	0.243331	0.243331	-0.616581	0.616581
ENSG00000023892	DEF6	50619	7.68011	0.00093108	0.00309615	0.000120123	0.000120123	0.707441	0.707441
ENSG00000023902	PLEKHO1	51177	1.96254	0.136073	0.119574	0.348166	0.348166	0.144884	0.144884
ENSG00000023909	GCLM	2730	12.2212	3.67194e-05	0.000239502	0.00200027	0.00200027	0.00636234	0.00636234
ENSG00000024048	UBR2	23304	1.31016	0.26278	0.187271	-0.238598	0.238598	0.387583	0.387583
ENSG00000024422	EHD2	30846	2.50942	0.083148	0.0847374	0.00189776	0.00189776	-0.734091	0.734091
ENSG00000024526	DEPDC1	55635	15.4662	4.64231e-06	4.36851e-05	0.0218777	0.0218777	3.62617e-05	3.62617e-05
ENSG00000024862	CCDC28A	25901	1.76726	0.172369	0.14019	-0.721495	0.721495	0.0305929	0.0305929
ENSG00000025039	RRAGD	58528	0.461571	0.62489	0.331447	-0.966186	0.966186	0.32066	0.32066
ENSG00000025156	HSF2	3298	4.07392	0.0184436	0.0291395	0.130601	0.130601	0.0285918	0.0285918
ENSG00000025293	PHF20	51230	1.5159	0.216641	0.164438	0.962073	0.962073	0.0743804	0.0743804
ENSG00000025423	HSD17B6	8630	19.3027	4.77817e-07	6.54612e-06	5.74557e-08	5.74557e-08	0.13307	0.13307
ENSG00000025434	NR1H3	10062	6.46842	0.00270282	0.00717855	-0.000389218	0.000389218	0.172925	0.172925
ENSG00000025708	TYMP	1890	0.622147	0.525105	0.297014	-0.593755	0.593755	0.309994	0.309994
ENSG00000025770	NCAPH2	29781	0.541717	0.570244	0.313308	0.953262	0.953262	0.222138	0.222138
ENSG00000025772	TOMM34	10953	1.47171	0.225672	0.169096	-0.72813	0.72813	0.22565	0.22565
ENSG00000025796	SEC63	11231	10.1196	0.000167991	0.000827426	5.02379e-05	5.02379e-05	-0.666744	0.666744
ENSG00000025800	KPNA6	23633	7.43518	0.00125633	0.00400054	0.00359379	0.00359379	0.117628	0.117628
ENSG00000026025	VIM	7431	5.50254	0.00569631	0.0123931	0.000389218	0.000389218	0.958083	0.958083
ENSG00000026036	RTEL1-TNFRSF6B	100533107	2.85622	0.0617326	0.068742	-0.0490572	0.0490572	0.0882008	0.0882008
ENSG00000026103	FAS	355	9.30392	0.000293329	0.00128231	2.85152e-05	2.85152e-05	0.243429	0.243429
ENSG00000026297	RNASET2	8635	8.03649	0.000716885	0.00253838	0.00100718	0.00100718	0.387583	0.387583
ENSG00000026508	CD44	960	7.64814	0.0009536	0.00315565	0.000332491	0.000332491	0.789154	0.789154
ENSG00000026559	KCNG1	3755	71.2263	0	0	2.7535e-20	2.7535e-20	0.860504	0.860504
ENSG00000026652	AGPAT4	56895	39.1844	0	0	4.03792e-16	4.03792e-16	-0.917013	0.917013
ENSG00000026751	SLAMF7	57823	1.51143	0.217533	0.164838	-0.393455	0.393455	0.0308781	0.0308781
ENSG00000026950	BTN3A1	11119	1.05048	0.338102	0.222301	0.980296	0.980296	0.134986	0.134986
ENSG00000027001	MIPEP	4285	11.7222	5.02657e-05	0.000307791	-0.000150742	0.000150742	0.00223051	0.00223051
ENSG00000027075	PRKCH	5583	2.87818	0.0606017	0.0679006	0.000829457	0.000829457	0.863457	0.863457
ENSG00000027644	INSRR	3645	1.72335	0.17929	0.143946	1.05754e-05	1.05754e-05	-0.903161	0.903161
ENSG00000027697	IFNGR1	3459	3.92706	0.0209126	0.031808	0.013533	0.013533	-0.112945	0.112945
ENSG00000027847	B4GALT7	11285	1.90892	0.151907	0.12857	0.308784	0.308784	-0.17703	0.17703
ENSG00000027869	SH2D2A	9047	8.0357	0.000717288	0.00253941	0.000123729	0.000123729	-0.627321	0.627321
ENSG00000028116	VRK2	7444	5.60487	0.00524783	0.011662	-0.995	0.995	0.00108338	0.00108338
ENSG00000028137	TNFRSF1B	7133	1.22174	0.285964	0.198459	-0.393455	0.393455	-0.536702	0.536702
ENSG00000028203	VEZT	55591	4.019	0.0193287	0.0301255	0.0488878	0.0488878	0.0604635	0.0604635
ENSG00000028277	POU2F2	5452	0.183586	0.855317	0.397121	-0.809778	0.809778	0.452899	0.452899
ENSG00000028310	BRD9	65980	3.49601	0.0365582	0.0480719	-0.0468933	0.0468933	0.0826708	0.0826708
ENSG00000028528	SNX1	6642	3.97352	0.0200947	0.0309296	-0.187805	0.187805	0.00513281	0.00513281
ENSG00000028839	TBPL1	9519	0.715016	0.475282	0.278686	0.420136	0.420136	0.512072	0.512072
ENSG00000029153	ARNTL2	56938	4.35254	0.0145695	0.0244833	0.178945	0.178945	0.18181	0.18181
ENSG00000029363	BCLAF1	9774	3.61616	0.0333079	0.0450565	0.050691	0.050691	0.10246	0.10246
ENSG00000029364	SLC39A9	55334	2.37795	0.0933864	0.0918488	-0.997353	0.997353	0.0479391	0.0479391
ENSG00000029534	ANK1	286	3.97539	0.0200628	0.0309102	-0.0558206	0.0558206	0.0033548	0.0033548
ENSG00000029559	IBSP	3381	2.96927	0.056146	0.0644237	-0.661162	0.661162	0.153351	0.153351
ENSG00000029639	TFB1M	51106	3.0368	0.0530763	0.0620065	-0.196856	0.196856	0.0450993	0.0450993
ENSG00000029725	RABEP1	9135	1.78541	0.169604	0.138607	-0.371168	0.371168	0.0204404	0.0204404
ENSG00000029993	HMGB3	3149	12.3424	3.40007e-05	0.000224305	0.000382734	0.000382734	0.0263278	0.0263278
ENSG00000030066	NUP160	23279	1.93308	0.139856	0.121915	-0.268939	0.268939	0.0782022	0.0782022
ENSG00000030110	BAK1	578	11.7982	4.78705e-05	0.000296431	3.97248e-05	3.97248e-05	-0.295717	0.295717
ENSG00000030304	MUSK	4593	0.164361	0.870023	0.401122	0.760939	0.760939	0.566197	0.566197
ENSG00000030419	IKZF2	22807	3.82767	0.0231308	0.0342798	0.0447709	0.0447709	0.146415	0.146415
ENSG00000030582	GRN	2896	0.192988	0.848032	0.395052	-0.319774	0.319774	-0.429926	0.429926
ENSG00000031003	FAM13B	51306	11.0627	8.6092e-05	0.000486289	-6.49506e-05	6.49506e-05	0.0031988	0.0031988
ENSG00000031081	ARHGAP31	57514	1.39899	0.241547	0.176862	0.111861	0.111861	0.894365	0.894365
ENSG00000031544			2.07444	0.122769	0.111186	-0.491183	0.491183	-0.189649	0.189649
ENSG00000031691	CENPQ	55166	9.91193	0.000193708	0.000926522	0.115906	0.115906	0.000377084	0.000377084
ENSG00000031698	SARS	6301	1.72064	0.179732	0.144172	-0.537425	0.537425	0.392668	0.392668
ENSG00000031823	RANBP3	8498	1.19533	0.293366	0.201923	-0.292604	0.292604	0.120687	0.120687
ENSG00000032219	ARID4A	5926	0.344349	0.707063	0.357489	0.732564	0.732564	0.386571	0.386571
ENSG00000032389	EIPR1	7260	3.26746	0.0438547	0.0544595	0.306338	0.306338	0.117845	0.117845
ENSG00000032444	PNPLA6	10908	7.19203	0.0015619	0.00476403	-0.00146458	0.00146458	0.0995841	0.0995841
ENSG00000032742	IFT88	8100	8.12055	0.000674533	0.00242195	-0.000207078	0.000207078	0.0330152	0.0330152
ENSG00000033011	ALG1	56052	11.6051	5.41608e-05	0.000327192	1.98912e-05	1.98912e-05	-0.839963	0.839963
ENSG00000033030	ZCCHC8	55596	1.57543	0.205099	0.158339	0.574011	0.574011	0.0761954	0.0761954
ENSG00000033050	ABCF2	10061	4.3453	0.0146592	0.0245969	0.64152	0.64152	0.0170143	0.0170143
ENSG00000033100	CHPF2	54480	1.31701	0.261075	0.18642	0.128921	0.128921	-0.451235	0.451235
ENSG00000033122	LRRC7	57554	0.664585	0.502006	0.288362	0.110455	0.110455	-0.956613	0.956613
ENSG00000033170	FUT8	2530	0.170876	0.865028	0.399718	-0.192291	0.192291	0.39369	0.39369
ENSG00000033178	UBA6	55236	4.25233	0.0158552	0.0260566	0.312655	0.312655	0.0154985	0.0154985
ENSG00000033327	GAB2	9846	22.872	5.09466e-08	9.28555e-07	-3.80436e-10	3.80436e-10	-0.68359	0.68359
ENSG00000033627	ATP6V0A1	535	1.45816	0.228526	0.170577	0.0709341	0.0709341	0.554167	0.554167
ENSG00000033800	PIAS1	8554	9.49562	0.000257665	0.0011575	-0.000105822	0.000105822	0.130471	0.130471
ENSG00000033867	SLC4A7	9497	14.7282	7.57869e-06	6.54605e-05	1.32269e-08	1.32269e-08	0.964696	0.964696
ENSG00000034053	APBA2	321	12.6698	2.77149e-05	0.00018979	9.99195e-06	9.99195e-06	-0.767468	0.767468
ENSG00000034063			12.8458	2.48627e-05	0.00017337	0.0397992	0.0397992	0.000108398	0.000108398
ENSG00000034152	MAP2K3	5606	3.52421	0.0357652	0.0473195	0.0358532	0.0358532	0.429926	0.429926
ENSG00000034239	EFCAB1	79645	1.11142	0.318465	0.213402	0.258686	0.258686	0.313079	0.313079
ENSG00000034510	TMSB10	9168	18.9989	5.78166e-07	7.74185e-06	1.41709e-08	1.41709e-08	-0.794127	0.794127
ENSG00000034533	ASTE1	28990	3.84336	0.0227808	0.033878	0.0303358	0.0303358	0.332021	0.332021
ENSG00000034677	RNF19A	25897	0.99064	0.358561	0.23141	0.34703	0.34703	0.382035	0.382035
ENSG00000034693	PEX3	8504	4.56479	0.0122025	0.021514	0.0255643	0.0255643	0.0997738	0.0997738
ENSG00000034713	GABARAPL2	11345	10.8141	0.000103608	0.000564546	1.42113e-05	1.42113e-05	0.768643	0.768643
ENSG00000034971	MYOC	4653	0.214106	0.831774	0.390403	0.765147	0.765147	0.797467	0.797467
ENSG00000035115	SH3YL1	26751	0.774593	0.446764	0.267733	0.412526	0.412526	0.59469	0.59469
ENSG00000035141	FAM136A	84908	3.01852	0.0538925	0.0626751	-0.109226	0.109226	0.065288	0.065288
ENSG00000035403	VCL	7414	6.13322	0.00347116	0.00860876	0.018007	0.018007	0.0971439	0.0971439
ENSG00000035499	DEPDC1B	55789	7.13542	0.00163348	0.00493335	0.115224	0.115224	0.00791551	0.00791551
ENSG00000035664	DAPK2	23604	6.68318	0.0023009	0.0063759	-0.000247455	0.000247455	0.144123	0.144123
ENSG00000035681	NSMAF	8439	3.91478	0.0211365	0.0320424	-0.8477	0.8477	0.000347784	0.000347784
ENSG00000035687	ADSS	159	17.0824	1.72832e-06	1.93548e-05	0.00569117	0.00569117	0.000253301	0.000253301
ENSG00000035720	STAP1	26228	32.7761	0	0	-1.94036e-14	1.94036e-14	0.266511	0.266511
ENSG00000035862	TIMP2	7077	8.89656	0.000389338	0.00159282	1.36959e-05	1.36959e-05	-0.277783	0.277783
ENSG00000035928	RFC1	5981	6.36358	0.00292183	0.00758529	0.0559627	0.0559627	0.0545326	0.0545326
ENSG00000036054	TBC1D23	55773	0.639955	0.515419	0.293463	-0.779641	0.779641	0.117628	0.117628
ENSG00000036257	CUL3	8452	2.18846	0.110651	0.10332	0.523414	0.523414	0.0468061	0.0468061
ENSG00000036448	MYOM2	9172	79.8881	0	0	2.14492e-20	2.14492e-20	-0.484751	0.484751
ENSG00000036473	OTC	5009	3.34101	0.0413086	0.0522343	2.67332e-08	2.67332e-08	0.368333	0.368333
ENSG00000036530	CYP46A1	10858	0.694959	0.485767	0.282341	-0.31054	0.31054	-0.692414	0.692414
ENSG00000036549	ZZZ3	26009	4.28825	0.0153779	0.02545	0.733119	0.733119	0.00747256	0.00747256
ENSG00000036565	SLC18A1	6570	0.398597	0.66899	0.345821	0.969164	0.969164	0.628743	0.628743
ENSG00000036672	USP2	9099	9.07046	0.000344874	0.00144768	0.000485837	0.000485837	0.153976	0.153976
ENSG00000036828	CASR	846	2.43372	0.0888751	0.0887897	0.0262403	0.0262403	0.791585	0.791585
ENSG00000037042	TUBG2	27175	3.92033	0.0210347	0.0319232	-0.00328823	0.00328823	-0.206655	0.206655
ENSG00000037241	RPL26L1	51121	4.86396	0.00954039	0.0180187	0.071628	0.071628	0.0967727	0.0967727
ENSG00000037280	FLT4	2324	2.94216	0.0574213	0.0653871	0.000695727	0.000695727	0.65662	0.65662
ENSG00000037474	NSUN2	54888	4.03662	0.0190407	0.0298047	-0.0296657	0.0296657	0.0293372	0.0293372
ENSG00000037637	FBXO42	54455	8.25425	0.000612923	0.00225576	0.00785681	0.00785681	0.0225865	0.0225865
ENSG00000037749	MFAP3	4238	2.12535	0.117178	0.107595	-0.166074	0.166074	0.0892376	0.0892376
ENSG00000037757	MRI1	84245	4.56891	0.0121613	0.0214597	-0.0172505	0.0172505	0.0241044	0.0241044
ENSG00000037897	METTL1	4234	3.68576	0.0315774	0.0434173	0.500173	0.500173	0.0185433	0.0185433
ENSG00000037965	HOXC8	3224	4.44427	0.0134897	0.0231787	0.120443	0.120443	0.605899	0.605899
ENSG00000038002	AGA	175	14.1304	1.11943e-05	9.07367e-05	3.46439e-07	3.46439e-07	0.512072	0.512072
ENSG00000038210	PI4K2B	55300	6.85107	0.00203065	0.00581303	0.0535456	0.0535456	0.0151098	0.0151098
ENSG00000038219	BOD1L1	259282	0.585345	0.5455	0.304372	0.369396	0.369396	0.266511	0.266511
ENSG00000038274	MAT2B	27430	3.12484	0.0493075	0.0588671	-0.603486	0.603486	0.0126869	0.0126869
ENSG00000038295	TLL1	7092	4.05932	0.0186774	0.0293974	6.68053e-05	6.68053e-05	0.443709	0.443709
ENSG00000038358	EDC4	23644	2.99437	0.0549821	0.0635548	0.00997496	0.00997496	-0.59469	0.59469
ENSG00000038382	TRIO	7204	9.18303	0.000319214	0.00136888	9.3367e-06	9.3367e-06	-0.0488832	0.0488832
ENSG00000038427	VCAN	1462	3.81776	0.0233518	0.0345264	-0.00530479	0.00530479	-0.763716	0.763716
ENSG00000038532	CLEC16A	23274	7.33281	0.00138486	0.00433066	0.00677802	0.00677802	0.0245121	0.0245121
ENSG00000038945	MSR1	4481	2.30542	0.0995965	0.0960472	-0.0223495	0.0223495	0.165772	0.165772
ENSG00000039068	CDH1	999	2.33817	0.0967341	0.0940808	-0.657874	0.657874	-0.265577	0.265577
ENSG00000039123	MTREX	23517	5.1569	0.00752025	0.0151789	-0.196345	0.196345	0.00480556	0.00480556
ENSG00000039139	DNAH5	1767	23.1639	4.24555e-08	7.93061e-07	6.17833e-24	6.17833e-24	0.0339744	0.0339744
ENSG00000039319	ZFYVE16	9765	2.50492	0.0834736	0.0849499	-0.0891809	0.0891809	0.0643517	0.0643517
ENSG00000039523	RIPOR1	79567	2.206	0.108908	0.102215	-0.799508	0.799508	-0.0721615	0.0721615
ENSG00000039537	C6	729	3.01865	0.0538872	0.0626722	0.000971522	0.000971522	0.338132	0.338132
ENSG00000039560	RAI14	26064	63.6234	0	0	1.24633e-18	1.24633e-18	-0.219476	0.219476
ENSG00000039600	SOX30	11063	17.1228	1.68587e-06	1.89548e-05	-7.23569e-10	7.23569e-10	0.151478	0.151478
ENSG00000039650	PNKP	11284	4.8052	0.0100091	0.018676	-0.00898951	0.00898951	0.0246297	0.0246297
ENSG00000039987	BEST2	54831	0.737751	0.463615	0.274324	-0.0803953	0.0803953	0.75687	0.75687
ENSG00000040199	PHLPP2	23035	1.39849	0.241663	0.176902	0.127074	0.127074	-0.117412	0.117412
ENSG00000040275	SPDL1	54908	3.92354	0.0209764	0.0318727	-0.794387	0.794387	0.00804632	0.00804632
ENSG00000040341	STAU2	27067	11.9987	4.21822e-05	0.00026799	0.00335534	0.00335534	0.00288898	0.00288898
ENSG00000040487	PQLC2	54896	0.221528	0.826184	0.38902	0.837318	0.837318	0.389104	0.389104
ENSG00000040531	CTNS	1497	0.45873	0.627021	0.332093	-0.199168	0.199168	-0.845013	0.845013
ENSG00000040608	RTN4R	65078	4.14465	0.0173673	0.0278673	0.412441	0.412441	0.0832072	0.0832072
ENSG00000040633	PHF23	79142	3.65567	0.0323087	0.0441362	-0.55755	0.55755	0.0117013	0.0117013
ENSG00000040731	CDH10	1008	0.655347	0.507046	0.290301	0.857705	0.857705	0.920784	0.920784
ENSG00000040933	INPP4A	3631	1.81612	0.164934	0.136005	0.36275	0.36275	0.247175	0.247175
ENSG00000041353	RAB27B	5874	6.85455	0.00202575	0.00580497	0.00514443	0.00514443	0.00363433	0.00363433
ENSG00000041357	PSMA4	5685	4.95509	0.00885701	0.0170762	0.551622	0.551622	0.00842752	0.00842752
ENSG00000041515	MYO16	23026	31.9066	0	0	1.54409e-13	1.54409e-13	-0.391953	0.391953
ENSG00000041802	LSG1	55341	0.869962	0.405578	0.251266	0.806351	0.806351	0.247929	0.247929
ENSG00000041880	PARP3	10039	1.2791	0.270692	0.191017	-0.358489	0.358489	0.10111	0.10111
ENSG00000041982	TNC	3371	2.14928	0.114671	0.105899	-0.56127	0.56127	0.0858182	0.0858182
ENSG00000041988	THAP3	90326	0.977234	0.363323	0.23336	0.711582	0.711582	-0.13571	0.13571
ENSG00000042062	RIPOR3	140876	1.13879	0.310004	0.209699	-0.577028	0.577028	-0.323815	0.323815
ENSG00000042088	TDP1	55775	4.37575	0.0142871	0.0241634	-0.83444	0.83444	0.00494545	0.00494545
ENSG00000042286	AIFM2	84883	3.17715	0.0472148	0.0572286	-0.737008	0.737008	0.00753444	0.00753444
ENSG00000042304	C2orf83	56918	0.0198284	0.983596	0.430311	0.47971	0.47971	0.571232	0.571232
ENSG00000042317	SPATA7	55812	2.81792	0.0637693	0.0702799	-0.0184052	0.0184052	-0.87253	0.87253
ENSG00000042429	MED17	9440	1.7765	0.170955	0.139353	-0.379307	0.379307	0.0470616	0.0470616
ENSG00000042445	RETSAT	54884	1.12456	0.314384	0.211569	0.225355	0.225355	-0.873983	0.873983
ENSG00000042493	CAPG	822	0.0188222	0.984421	0.430505	-0.892386	0.892386	-0.966167	0.966167
ENSG00000042753	AP2S1	1175	0.576167	0.550688	0.306282	-0.635199	0.635199	0.341763	0.341763
ENSG00000042781	USH2A	7399	9.96431	0.000187056	0.000901593	-1.91285e-08	1.91285e-08	-0.540966	0.540966
ENSG00000042813	ZPBP	11055	27.8581	6.17534e-09	1.61442e-07	1.69624e-10	1.69624e-10	-0.344339	0.344339
ENSG00000042832	TG	7038	28.5672	3.08767e-09	8.68762e-08	3.84746e-14	3.84746e-14	-0.608169	0.608169
ENSG00000042980	ADAM28	10863	1.96187	0.136159	0.119621	-0.137883	0.137883	0.116122	0.116122
ENSG00000043039	BARX2	8538	0.784513	0.442328	0.265974	0.413572	0.413572	0.830166	0.830166
ENSG00000043093	DCUN1D1	54165	2.07108	0.123143	0.111449	-0.646278	0.646278	0.0730424	0.0730424
ENSG00000043143	JADE2	23338	1.52498	0.214822	0.163526	-0.16073	0.16073	0.126303	0.126303
ENSG00000043355	ZIC2	7546	0.720982	0.472004	0.277443	0.0118446	0.0118446	0.439502	0.439502
ENSG00000043462	LCP2	3937	12.9207	2.37071e-05	0.000166723	2.00892e-05	2.00892e-05	0.179408	0.179408
ENSG00000043514	TRIT1	54802	3.49689	0.036533	0.0480556	0.48992	0.48992	0.0330911	0.0330911
ENSG00000043591	ADRB1	153	5.68198	0.00493857	0.0111565	0.0188463	0.0188463	0.559881	0.559881
ENSG00000044012	GUCA2B	2981	0.276218	0.756224	0.372033	0.590451	0.590451	0.525587	0.525587
ENSG00000044090	CUL7	9820	4.44466	0.0134853	0.0231765	0.175043	0.175043	0.056892	0.056892
ENSG00000044115	CTNNA1	1495	1.51702	0.216414	0.164338	0.513386	0.513386	0.203851	0.203851
ENSG00000044446	PHKA2	5256	3.16866	0.0475476	0.0574542	0.585617	0.585617	0.00730974	0.00730974
ENSG00000044459	CNTLN	54875	4.11522	0.0178088	0.0283897	0.00402724	0.00402724	0.663394	0.663394
ENSG00000044524	EPHA3	2042	48.1991	0	0	1.59428e-23	1.59428e-23	-0.191699	0.191699
ENSG00000044574	HSPA5	3309	5.33857	0.00649354	0.0136436	0.00238858	0.00238858	0.488624	0.488624
ENSG00000046604	DSG2	1829	78.8132	0	0	1.52192e-20	1.52192e-20	-0.128944	0.128944
ENSG00000046647	GEMIN8	54960	2.543	0.0807542	0.0829854	0.518626	0.518626	0.0673323	0.0673323
ENSG00000046651	OFD1	8481	0.38853	0.676005	0.348104	-0.476578	0.476578	0.533667	0.533667
ENSG00000046653	GPM6B	2824	5.90043	0.00414066	0.00978776	-0.889472	0.889472	0.0551147	0.0551147
ENSG00000046774	MAGEC2	51438	0.94222	0.376494	0.238939	-0.072079	0.072079	0.190538	0.190538
ENSG00000046889	PREX2	80243	1.89926	0.153202	0.129299	0.455364	0.455364	0.128949	0.128949
ENSG00000047056	WDR37	22884	1.5196	0.215895	0.164088	0.0953092	0.0953092	0.49969	0.49969
ENSG00000047188	YTHDC2	64848	4.48969	0.0129886	0.0225206	-0.0329959	0.0329959	0.00650608	0.00650608
ENSG00000047230	CTPS2	56474	7.35824	0.00135492	0.00425656	-0.00219734	0.00219734	0.00872983	0.00872983
ENSG00000047249	ATP6V1H	51606	4.91163	0.00917713	0.0175193	0.361197	0.361197	0.0174457	0.0174457
ENSG00000047315	POLR2B	5431	8.28505	0.000599585	0.00221612	0.0111962	0.0111962	0.00831376	0.00831376
ENSG00000047346	FAM214A	56204	5.92176	0.00407292	0.00966617	-0.00330784	0.00330784	0.498519	0.498519
ENSG00000047365	ARAP2	116984	14.6639	7.90984e-06	6.79039e-05	3.42952e-08	3.42952e-08	-0.615933	0.615933
ENSG00000047410	TPR	7175	7.38844	0.00131529	0.00415092	0.0140001	0.0140001	0.00535695	0.00535695
ENSG00000047457	CP	1356	10.0627	0.000174678	0.00085531	-1.53014e-06	1.53014e-06	0.00630911	0.00630911
ENSG00000047578	KIAA0556	23247	2.66443	0.0727043	0.077021	0.195708	0.195708	0.0300292	0.0300292
ENSG00000047579	DTNBP1	84062	8.41453	0.000546334	0.00206415	0.00170039	0.00170039	0.10188	0.10188
ENSG00000047597	XK	7504	1.92559	0.140829	0.122463	-0.648927	0.648927	0.0420289	0.0420289
ENSG00000047617	ANO2	57101	7.7516	0.000883069	0.00297162	1.1761e-05	1.1761e-05	0.13896	0.13896
ENSG00000047621	C12orf4	57102	3.98224	0.0199469	0.0307641	0.0142462	0.0142462	0.153727	0.153727
ENSG00000047634	SCML1	6322	5.30681	0.00666139	0.0139042	0.0405095	0.0405095	-0.0337756	0.0337756
ENSG00000047644	WWC3	55841	1.40115	0.241059	0.176652	-0.841929	0.841929	0.0552317	0.0552317
ENSG00000047648	ARHGAP6	395	1.05812	0.335567	0.221253	-0.455385	0.455385	-0.316187	0.316187
ENSG00000047662	FAM184B	27146	3.612	0.0334166	0.0451678	0.230708	0.230708	0.0752511	0.0752511
ENSG00000047849	MAP4	4134	1.96014	0.136374	0.119725	0.0562474	0.0562474	0.700596	0.700596
ENSG00000047932	GOPC	57120	5.57238	0.00538341	0.0118789	0.315846	0.315846	0.00753444	0.00753444
ENSG00000047936	ROS1	6098	9.74154	0.000217788	0.00101889	0.0516534	0.0516534	0.130079	0.130079
ENSG00000048028	USP28	57646	1.67119	0.187913	0.148716	0.798939	0.798939	0.0446075	0.0446075
ENSG00000048052	HDAC9	9734	3.44296	0.0381205	0.0494361	-0.0161273	0.0161273	0.741315	0.741315
ENSG00000048140	TSPAN17	26262	14.4446	9.1588e-06	7.70105e-05	-6.62644e-06	6.62644e-06	0.0570122	0.0570122
ENSG00000048162	NOP16	51491	1.95966	0.136435	0.119752	-0.16029	0.16029	0.108208	0.108208
ENSG00000048342	CC2D2A	57545	3.18971	0.046726	0.0568214	-0.00339531	0.00339531	0.0360464	0.0360464
ENSG00000048392	RRM2B	50484	2.0774	0.122441	0.11101	-0.159633	0.159633	0.119369	0.119369
ENSG00000048405	ZNF800	168850	0.719872	0.472598	0.277691	-0.341389	0.341389	-0.834921	0.834921
ENSG00000048462	TNFRSF17	608	6.22361	0.00324301	0.00818083	0.00936471	0.00936471	0.0115792	0.0115792
ENSG00000048471	SNX29	92017	3.47367	0.0372077	0.0486538	-0.0307897	0.0307897	-0.587684	0.587684
ENSG00000048540	LMO3	55885	1.92785	0.140536	0.122297	0.00022995	0.00022995	0.302545	0.302545
ENSG00000048544	MRPS10	55173	3.63748	0.0327621	0.0445507	0.1774	0.1774	0.185764	0.185764
ENSG00000048545	GUCA1A	2978	4.09856	0.0180636	0.0286922	0.153372	0.153372	0.721059	0.721059
ENSG00000048649	RSF1	51773	6.19202	0.00332232	0.00831937	-0.00579491	0.00579491	0.0214118	0.0214118
ENSG00000048707	VPS13D	55187	3.5924	0.0339164	0.0456161	0.0216661	0.0216661	0.194812	0.194812
ENSG00000048740	CELF2	10659	1.77828	0.170682	0.139205	0.0702458	0.0702458	0.396252	0.396252
ENSG00000048828	FAM120A	23196	1.72211	0.179494	0.144029	-0.198138	0.198138	0.32472	0.32472
ENSG00000048991	R3HDM1	23518	0.994643	0.357151	0.230859	0.501111	0.501111	0.415521	0.415521
ENSG00000049089	COL9A2	1298	0.243724	0.780628	0.379043	0.762163	0.762163	0.5915	0.5915
ENSG00000049130	KITLG	4254	3.17436	0.0473213	0.0572948	-0.00190026	0.00190026	0.277959	0.277959
ENSG00000049167	ERCC8	1161	7.01038	0.00180027	0.00531933	-0.00198543	0.00198543	0.0102	0.0102
ENSG00000049192	ADAMTS6	11174	3.26863	0.0438144	0.0544336	0.000336022	0.000336022	-0.621983	0.621983
ENSG00000049239	H6PD	9563	7.0555	0.00173871	0.00518028	0.0171644	0.0171644	0.0105303	0.0105303
ENSG00000049245	VAMP3	9341	1.72561	0.17893	0.14375	0.0791284	0.0791284	0.546472	0.546472
ENSG00000049246	PER3	8863	0.800765	0.435168	0.263279	-0.953849	0.953849	0.240646	0.240646
ENSG00000049247	UTS2	10911	7.76403	0.000875132	0.00295286	0.280985	0.280985	0.943828	0.943828
ENSG00000049249	TNFRSF9	3604	0.416783	0.656457	0.341847	0.408989	0.408989	-0.79401	0.79401
ENSG00000049283	EPN3	55040	0.217048	0.82955	0.389928	0.821502	0.821502	0.806942	0.806942
ENSG00000049319			14.1327	1.11696e-05	9.06017e-05	2.71488e-07	2.71488e-07	-0.517793	0.517793
ENSG00000049323	LTBP1	4052	47.4709	0	0	-2.48689e-17	2.48689e-17	0.27453	0.27453
ENSG00000049449	RCN1	5954	1.39898	0.24155	0.176862	-0.935071	0.935071	0.103825	0.103825
ENSG00000049540	ELN	2006	2.20938	0.108579	0.101992	0.00776853	0.00776853	0.213629	0.213629
ENSG00000049541	RFC2	5982	7.56975	0.00107329	0.00349977	0.0115306	0.0115306	0.079775	0.079775
ENSG00000049618	ARID1B	57492	1.56071	0.207886	0.159776	0.37255	0.37255	0.229201	0.229201
ENSG00000049656	CLPTM1L	81037	1.36074	0.250443	0.181248	0.952674	0.952674	0.208483	0.208483
ENSG00000049759	NEDD4L	23327	9.94925	0.00018892	0.000908834	-0.0019127	0.0019127	-0.0623825	0.0623825
ENSG00000049768	FOXP3	50943	11.5644	5.61825e-05	0.000337322	1.57015e-06	1.57015e-06	0.504388	0.504388
ENSG00000049769	PPP1R3F	89801	20.6279	2.02242e-07	3.12444e-06	4.80862e-08	4.80862e-08	0.529432	0.529432
ENSG00000049860	HEXB	3074	0.050967	0.958324	0.423837	0.926867	0.926867	-0.707441	0.707441
ENSG00000049883	PTCD2	79810	3.10745	0.0500224	0.0594553	-0.627859	0.627859	0.0231387	0.0231387
ENSG00000050030	NEXMIF	340533	2.12115	0.11763	0.107882	0.0473854	0.0473854	-0.308678	0.308678
ENSG00000050130	JKAMP	51528	1.64244	0.192877	0.151472	-0.883067	0.883067	0.13962	0.13962
ENSG00000050165	DKK3	27122	1.03919	0.341864	0.223898	0.433498	0.433498	-0.673964	0.673964
ENSG00000050327	ARHGEF5	7984	4.10188	0.0180118	0.028626	-0.00877848	0.00877848	0.100727	0.100727
ENSG00000050344	NFE2L3	9603	4.67711	0.0111212	0.0201455	-0.0168236	0.0168236	0.0527044	0.0527044
ENSG00000050393	MCUR1	63933	8.92752	0.000380994	0.00156676	0.00126575	0.00126575	0.032116	0.032116
ENSG00000050405	LIMA1	51474	2.14664	0.114944	0.106076	0.0111256	0.0111256	0.311315	0.311315
ENSG00000050426	LETMD1	25875	19.6388	3.68205e-07	5.21914e-06	-8.16857e-09	8.16857e-09	0.350258	0.350258
ENSG00000050438	SLC4A8	9498	10.6644	0.000114977	0.00061183	-5.89643e-05	5.89643e-05	0.0174893	0.0174893
ENSG00000050555	LAMC3	10319	1.62191	0.196508	0.153587	0.000514158	0.000514158	-0.183337	0.183337
ENSG00000050628	PTGER3	5733	4.20241	0.0165377	0.0268578	1.6187e-05	1.6187e-05	-0.997425	0.997425
ENSG00000050730	TNIP3	79931	3.76862	0.0244786	0.0357093	0.224786	0.224786	0.0153174	0.0153174
ENSG00000050748	MAPK9	5601	0.294918	0.742543	0.368058	-0.89122	0.89122	0.229558	0.229558
ENSG00000050767	COL23A1	91522	0.247193	0.778039	0.378351	-0.58504	0.58504	-0.741965	0.741965
ENSG00000050820	BCAR1	9564	5.42436	0.00606449	0.0129796	-0.0011064	0.0011064	0.177771	0.177771
ENSG00000051009	FAM160A2	84067	6.86319	0.00201339	0.00577816	0.00403194	0.00403194	0.0544168	0.0544168
ENSG00000051108	HERPUD1	9709	12.5332	3.02121e-05	0.00020373	2.07417e-06	2.07417e-06	-0.0897597	0.0897597
ENSG00000051128	HOMER3	9454	0.124909	0.900179	0.409315	0.286894	0.286894	0.728116	0.728116
ENSG00000051180	RAD51	5888	8.62951	0.000468721	0.00183519	0.19558	0.19558	0.000959824	0.000959824
ENSG00000051341	POLQ	10721	17.4498	1.38559e-06	1.60188e-05	0.000281959	0.000281959	0.0101729	0.0101729
ENSG00000051382	PIK3CB	5291	4.78199	0.0102	0.0189356	-0.351967	0.351967	0.00342524	0.00342524
ENSG00000051523	CYBA	1535	0.92317	0.383979	0.242061	-0.41421	0.41421	-0.253253	0.253253
ENSG00000051596	THOC3	84321	4.13699	0.0174803	0.0280108	0.0872555	0.0872555	0.0595848	0.0595848
ENSG00000051620	HEBP2	23593	3.57844	0.0342773	0.0459476	0.0226543	0.0226543	0.417108	0.417108
ENSG00000051825	MPHOSPH9	10198	5.42931	0.00604107	0.0129433	-0.251771	0.251771	0.00114866	0.00114866
ENSG00000052126	PLEKHA5	54477	19.5396	3.93678e-07	5.50054e-06	3.92482e-09	3.92482e-09	-0.651391	0.651391
ENSG00000052344	PRSS8	5652	10.3926	0.000139214	0.00071173	0.000736635	0.000736635	0.868383	0.868383
ENSG00000052723	SIKE1	80143	3.61634	0.0333033	0.0450555	0.323012	0.323012	0.0279613	0.0279613
ENSG00000052749	RRP12	23223	11.4146	6.51228e-05	0.000382932	6.21026e-07	6.21026e-07	-0.531245	0.531245
ENSG00000052795	FNIP2	57600	3.8479	0.0226691	0.0337564	0.0796335	0.0796335	0.080571	0.080571
ENSG00000052802	MSMO1	6307	10.9285	9.52384e-05	0.000528666	0.00219193	0.00219193	0.0081568	0.0081568
ENSG00000052841	TTC17	55761	0.936202	0.378819	0.239843	-0.595287	0.595287	0.240092	0.240092
ENSG00000052850	ALX4	60529	3.20275	0.0462293	0.0564176	-0.00715752	0.00715752	-0.392106	0.392106
ENSG00000053108	FSTL4	23105	17.7482	1.17717e-06	1.40123e-05	3.51048e-08	3.51048e-08	0.0199376	0.0199376
ENSG00000053254	FOXN3	1112	0.0786818	0.936378	0.418379	0.643104	0.643104	0.881981	0.881981
ENSG00000053328	METTL24	728464	0.609909	0.531878	0.299453	0.429763	0.429763	0.545489	0.545489
ENSG00000053371	AKR7A2	8574	7.3191	0.00140322	0.0043741	0.0159653	0.0159653	0.0333196	0.0333196
ENSG00000053372	MRTO4	51154	11.7683	4.87952e-05	0.000301328	0.0167562	0.0167562	0.00169089	0.00169089
ENSG00000053438	NNAT	4826	0.752802	0.456655	0.271547	-0.527501	0.527501	0.497934	0.497934
ENSG00000053501	USE1	55850	5.31439	0.00662204	0.013849	-0.00273705	0.00273705	0.166336	0.166336
ENSG00000053524	MCF2L2	23101	1.44462	0.231423	0.17189	-0.203066	0.203066	-0.241571	0.241571
ENSG00000053702	NRIP2	83714	4.98044	0.00867757	0.0168152	-0.00256362	0.00256362	0.865998	0.865998
ENSG00000053747	LAMA3	3909	0.841274	0.417651	0.256339	-0.451614	0.451614	0.0901295	0.0901295
ENSG00000053770	AP5M1	55745	4.22254	0.016259	0.0265354	-0.0293903	0.0293903	0.0892376	0.0892376
ENSG00000053900	ANAPC4	29945	3.97525	0.0200653	0.0309118	0.512437	0.512437	0.0322644	0.0322644
ENSG00000053918	KCNQ1	3784	6.70598	0.00226286	0.00629881	0.00136008	0.00136008	0.173507	0.173507
ENSG00000054116	TRAPPC3	27095	1.59335	0.201747	0.156479	0.703359	0.703359	0.0721615	0.0721615
ENSG00000054118	THRAP3	9967	11.0694	8.56782e-05	0.000484438	0.00164977	0.00164977	0.012265	0.012265
ENSG00000054148	PHPT1	29085	0.599395	0.537671	0.301535	-0.333223	0.333223	0.277783	0.277783
ENSG00000054179	ENTPD2	954	8.4275	0.000541143	0.00204965	-1.79408e-08	1.79408e-08	0.327709	0.327709
ENSG00000054219	LY75	4065	7.72357	0.000901454	0.00302125	-0.00743748	0.00743748	0.0026952	0.0026952
ENSG00000054267	ARID4B	51742	2.37135	0.0939416	0.0921985	0.140445	0.140445	0.055584	0.055584
ENSG00000054277	OPN3	23596	15.5024	4.50877e-06	4.26423e-05	2.83181e-06	2.83181e-06	0.271303	0.271303
ENSG00000054282	SDCCAG8	10806	1.84355	0.160924	0.133717	-0.619514	0.619514	0.0380117	0.0380117
ENSG00000054356	PTPRN	5798	0.677632	0.495016	0.285791	-0.245665	0.245665	0.492665	0.492665
ENSG00000054392	HHAT	55733	40.8209	0	0	3.8732e-16	3.8732e-16	0.480938	0.480938
ENSG00000054523	KIF1B	23095	4.52453	0.0126162	0.0220447	0.0105531	0.0105531	0.187919	0.187919
ENSG00000054598	FOXC1	2296	1.16992	0.300714	0.205415	-0.00819716	0.00819716	-0.804782	0.804782
ENSG00000054611	TBC1D22A	25771	3.99594	0.0197142	0.0305403	-0.14224	0.14224	0.0081346	0.0081346
ENSG00000054654	SYNE2	23224	1.32731	0.258518	0.185254	-0.0999331	0.0999331	0.261387	0.261387
ENSG00000054690	PLEKHH1	57475	2.15674	0.113889	0.105413	-0.16051	0.16051	0.431004	0.431004
ENSG00000054793	ATP9A	10079	1.0379	0.342287	0.224056	2.98763e-06	2.98763e-06	-0.591813	0.591813
ENSG00000054796	SPO11	23626	0.0245176	0.979751	0.429318	0.0677592	0.0677592	0.7668	0.7668
ENSG00000054803	CBLN4	140689	0.649608	0.510187	0.291466	0.445607	0.445607	0.693225	0.693225
ENSG00000054938	CHRDL2	25884	6.91452	0.00193744	0.00561164	-0.00983365	0.00983365	-0.107084	0.107084
ENSG00000054965	FAM168A	23201	1.17501	0.299233	0.204765	-0.826391	0.826391	0.144884	0.144884
ENSG00000054967	RELT	84957	8.31737	0.000585598	0.00217375	-0.000101423	0.000101423	0.159117	0.159117
ENSG00000054983	GALC	2581	1.61288	0.198148	0.154514	-0.385332	0.385332	0.134505	0.134505
ENSG00000055044	NOP58	51602	0.908391	0.389775	0.244497	0.729238	0.729238	0.249442	0.249442
ENSG00000055070	SZRD1	26099	16.1898	2.9549e-06	3.01859e-05	9.17282e-05	9.17282e-05	0.0243367	0.0243367
ENSG00000055118	KCNH2	3757	4.04711	0.018873	0.0296248	0.0082432	0.0082432	-0.0600856	0.0600856
ENSG00000055130	CUL1	8454	5.0017	0.00852949	0.016604	0.12818	0.12818	0.0482521	0.0482521
ENSG00000055147	FAM114A2	10827	2.1524	0.114346	0.105715	-0.0689981	0.0689981	-0.444616	0.444616
ENSG00000055163	CYFIP2	26999	4.25247	0.0158532	0.0260565	-0.664381	0.664381	0.00195266	0.00195266
ENSG00000055208	TAB2	23118	0.137917	0.890156	0.406787	0.420987	0.420987	-0.809097	0.809097
ENSG00000055211	GINM1	116254	0.112232	0.910033	0.411741	-0.882777	0.882777	-0.941195	0.941195
ENSG00000055332	EIF2AK2	5610	4.1658	0.0170584	0.0274733	0.0113384	0.0113384	0.310874	0.310874
ENSG00000055483	USP36	57602	1.01821	0.348955	0.227053	0.872894	0.872894	0.123358	0.123358
ENSG00000055609	KMT2C	58508	0.0115932	0.990385	0.432063	0.633623	0.633623	0.75459	0.75459
ENSG00000055732	MCOLN3	55283	44.2898	0	0	9.98938e-22	9.98938e-22	-0.468262	0.468262
ENSG00000055813	CCDC85A	114800	1.09062	0.325023	0.216507	-0.415672	0.415672	0.884004	0.884004
ENSG00000055917	PUM2	23369	7.15622	0.00160682	0.00487049	0.124703	0.124703	0.00633571	0.00633571
ENSG00000055950	MRPL43	84545	3.11859	0.0495653	0.0590714	0.632049	0.632049	0.01676	0.01676
ENSG00000055955	ITIH4	3700	3.60448	0.0336093	0.0453224	-0.00617159	0.00617159	0.842127	0.842127
ENSG00000055957	ITIH1	3697	2.96086	0.0565402	0.0647341	0.0142585	0.0142585	0.210149	0.210149
ENSG00000056050	HPF1	54969	6.29089	0.00308676	0.00788207	0.0487189	0.0487189	0.00461573	0.00461573
ENSG00000056097	ZFR	51663	4.09933	0.0180511	0.0286764	0.991471	0.991471	0.00221001	0.00221001
ENSG00000056277	ZNF280C	55609	5.21615	0.0071688	0.0146588	0.0999331	0.0999331	0.00824616	0.00824616
ENSG00000056291	NPFFR2	10886	6.72644	0.00222984	0.00623656	0.677908	0.677908	0.337036	0.337036
ENSG00000056487	PHF21B	112885	16.1325	3.04907e-06	3.09154e-05	6.94291e-12	6.94291e-12	0.143731	0.143731
ENSG00000056558	TRAF1	7185	0.649225	0.510398	0.291521	0.974416	0.974416	0.210492	0.210492
ENSG00000056586	RC3H2	54542	11.9366	4.38025e-05	0.000276566	-7.35275e-05	7.35275e-05	-0.417637	0.417637
ENSG00000056661			4.31935	0.0149813	0.0249664	-5.93711e-06	5.93711e-06	0.0185192	0.0185192
ENSG00000056736	IL17RB	55540	2.10353	0.119534	0.109171	-0.0606638	0.0606638	0.154259	0.154259
ENSG00000056972	TRAF3IP2	10758	0.556148	0.561982	0.310363	0.437774	0.437774	-0.988964	0.988964
ENSG00000056998	GYG2	8908	5.98963	0.00386982	0.00931621	0.0777411	0.0777411	0.0460372	0.0460372
ENSG00000057019	DCBLD2	131566	4.65367	0.0113367	0.020431	-0.418014	0.418014	0.00160768	0.00160768
ENSG00000057149	SERPINB3	6317	2.10726	0.119126	0.108893	0.306041	0.306041	0.0977776	0.0977776
ENSG00000057252	SOAT1	6646	16.3027	2.75806e-06	2.85959e-05	0.000522128	0.000522128	0.00214954	0.00214954
ENSG00000057294	PKP2	5318	86.8913	0	0	3.52165e-26	3.52165e-26	-0.9478	0.9478
ENSG00000057468	MSH4	4438	5.10839	0.00782216	0.0156105	-2.60735e-05	2.60735e-05	0.425626	0.425626
ENSG00000057593	F7	2155	0.62825	0.521794	0.295826	0.250756	0.250756	0.459551	0.459551
ENSG00000057608	GDI2	2665	5.18154	0.00737087	0.014947	0.130601	0.130601	0.0350376	0.0350376
ENSG00000057657	PRDM1	639	4.54626	0.0123913	0.0217717	0.0615807	0.0615807	0.0352776	0.0352776
ENSG00000057663	ATG5	9474	3.70815	0.0310368	0.0428939	0.904639	0.904639	0.0145428	0.0145428
ENSG00000057704	TMCC3	57458	12.9729	2.29885e-05	0.000163004	7.08992e-06	7.08992e-06	0.611399	0.611399
ENSG00000057757	PITHD1	57095	0.298344	0.740082	0.367383	0.568998	0.568998	0.714998	0.714998
ENSG00000057935	MTA3	57504	2.37952	0.0932552	0.0917598	-0.0810359	0.0810359	0.128143	0.128143
ENSG00000058056	USP13	8975	20.4238	2.30031e-07	3.49853e-06	5.63393e-07	5.63393e-07	0.0139947	0.0139947
ENSG00000058063	ATP11B	23200	2.23085	0.106487	0.100592	0.678358	0.678358	0.00928852	0.00928852
ENSG00000058085	LAMC2	3918	3.26405	0.0439769	0.0545434	0.10197	0.10197	0.129942	0.129942
ENSG00000058091	CDK14	5218	19.7972	3.27293e-07	4.69242e-06	3.09647e-09	3.09647e-09	0.782772	0.782772
ENSG00000058262	SEC61A1	29927	6.24646	0.00318748	0.00807059	0.00375827	0.00375827	0.174968	0.174968
ENSG00000058272	PPP1R12A	4659	5.5355	0.00554722	0.0121569	0.110702	0.110702	0.00751376	0.00751376
ENSG00000058335	RASGRF1	5923	0.545392	0.568145	0.312606	-0.72642	0.72642	0.684211	0.684211
ENSG00000058404	CAMK2B	816	0.634497	0.518399	0.294591	-0.583085	0.583085	0.372074	0.372074
ENSG00000058453	CROCC	9696	9.06817	0.000345445	0.00144961	4.80656e-05	4.80656e-05	0.444067	0.444067
ENSG00000058600	POLR3E	55718	2.80285	0.0645962	0.0709005	0.902887	0.902887	0.038875	0.038875
ENSG00000058668	ATP2B4	493	12.1258	3.89919e-05	0.000251411	2.75142e-06	2.75142e-06	-0.612693	0.612693
ENSG00000058673	ZC3H11A	9877	1.95747	0.136714	0.119903	0.417167	0.417167	0.0748308	0.0748308
ENSG00000058729	RIOK2	55781	4.58023	0.0120456	0.0213136	-0.31478	0.31478	0.00203311	0.00203311
ENSG00000058799	YIPF1	54432	2.71323	0.0697149	0.0748534	0.0809076	0.0809076	-0.708127	0.708127
ENSG00000058804	NDC1	55706	8.3312	0.000579766	0.00215597	0.0939994	0.0939994	0.00353861	0.00353861
ENSG00000058866	DGKG	1608	27.2721	8.49109e-09	2.082e-07	2.96733e-11	2.96733e-11	-0.0792999	0.0792999
ENSG00000059122	FLYWCH1	84256	5.43754	0.00600152	0.0128791	-0.0019032	0.0019032	-0.306056	0.306056
ENSG00000059145	UNKL	64718	8.3712	0.000563362	0.00210925	-0.000195342	0.000195342	0.117412	0.117412
ENSG00000059377	TBXAS1	6916	0.582227	0.547258	0.304992	0.690273	0.690273	-0.60688	0.60688
ENSG00000059378	PARP12	64761	4.75576	0.0104233	0.0192482	-0.00329998	0.00329998	0.507927	0.507927
ENSG00000059573	ALDH18A1	5832	4.18977	0.0167147	0.0270469	0.399202	0.399202	0.022751	0.022751
ENSG00000059588	TARBP1	6894	11.6575	5.24078e-05	0.00031831	0.0732686	0.0732686	0.000123219	0.000123219
ENSG00000059691	GATB	5188	7.90078	0.000790657	0.00273675	0.0313073	0.0313073	0.0272141	0.0272141
ENSG00000059728	MXD1	4084	3.68272	0.0316507	0.0434834	-0.00815392	0.00815392	-0.361791	0.361791
ENSG00000059758	CDK17	5128	0.422916	0.65222	0.340341	-0.989706	0.989706	0.341763	0.341763
ENSG00000059769	DNAJC25	548645	6.56479	0.0025121	0.00680859	-0.000177332	0.000177332	0.719821	0.719821
ENSG00000059804	SLC2A3	6515	8.06196	0.000703939	0.00250199	9.22899e-05	9.22899e-05	-0.985286	0.985286
ENSG00000059915	PSD	5662	1.23877	0.281339	0.196169	-0.434733	0.434733	0.212853	0.212853
ENSG00000060069	CTDP1	9150	5.19152	0.00731225	0.014859	0.090577	0.090577	0.017272	0.017272
ENSG00000060138	YBX3	8531	31.9858	0	0	5.58803e-14	5.58803e-14	-0.701279	0.701279
ENSG00000060140	STYK1	55359	0.237912	0.813897	0.385543	8.1375e-05	8.1375e-05	0.925587	0.925587
ENSG00000060237	WNK1	65125	8.60157	0.000478101	0.00186317	0.00170039	0.00170039	0.0136394	0.0136394
ENSG00000060303			1.27715	0.2712	0.191256	0.0822305	0.0822305	0.795338	0.795338
ENSG00000060339	CCAR1	55749	3.60743	0.0335304	0.0452782	0.24007	0.24007	0.0407423	0.0407423
ENSG00000060491	OGFR	11054	2.68375	0.0714991	0.0761768	0.870281	0.870281	0.0115489	0.0115489
ENSG00000060558	GNA15	2769	0.976622	0.363543	0.233451	-0.0109025	0.0109025	0.129291	0.129291
ENSG00000060566	CREB3L3	84699	6.41389	0.00281473	0.00738429	0.00517883	0.00517883	0.38573	0.38573
ENSG00000060642	PIGV	55650	2.02238	0.128769	0.115013	0.0582739	0.0582739	0.626351	0.626351
ENSG00000060656	PTPRU	10076	10.7047	0.000111866	0.000599101	4.42233e-07	4.42233e-07	0.212175	0.212175
ENSG00000060688	SNRNP40	9410	8.56412	0.000490761	0.00189937	0.0124833	0.0124833	0.0124906	0.0124906
ENSG00000060709	RIMBP2	23504	27.2252	8.49109e-09	2.082e-07	2.8165e-16	2.8165e-16	-0.845509	0.845509
ENSG00000060718	COL11A1	1301	0.800028	0.43549	0.26341	-0.161863	0.161863	0.154112	0.154112
ENSG00000060749	QSER1	79832	2.78995	0.0653113	0.071458	-0.657968	0.657968	0.0361697	0.0361697
ENSG00000060762	MPC1	51660	12.2003	3.72365e-05	0.000242314	1.8387e-06	1.8387e-06	-0.0205912	0.0205912
ENSG00000060971	ACAA1	30	0.806692	0.432549	0.26221	-0.354069	0.354069	0.251343	0.251343
ENSG00000060982	BCAT1	586	2.2478	0.104871	0.0995385	0.0442629	0.0442629	0.772874	0.772874
ENSG00000061273	HDAC7	51564	1.18346	0.296785	0.203621	-0.348545	0.348545	0.217288	0.217288
ENSG00000061337	LZTS1	11178	7.47644	0.00120486	0.00386882	4.28614e-06	4.28614e-06	0.290356	0.290356
ENSG00000061455	PRDM6	93166	0.590608	0.542549	0.303329	-0.73534	0.73534	-0.243428	0.243428
ENSG00000061492	WNT8A	7478	1.29605	0.266344	0.188968	0.896028	0.896028	0.393878	0.393878
ENSG00000061656	SPAG4	6676	4.10607	0.0179484	0.0285539	-0.000273227	0.000273227	0.263743	0.263743
ENSG00000061676	NCKAP1	10787	13.4919	1.66781e-05	0.000125723	-1.61709e-06	1.61709e-06	0.18181	0.18181
ENSG00000061794	MRPS35	60488	4.51858	0.0126797	0.0221334	0.580558	0.580558	0.01458	0.01458
ENSG00000061918	GUCY1B1	2983	29.6942	2.31575e-09	6.70859e-08	1.25498e-09	1.25498e-09	0.0226343	0.0226343
ENSG00000061936	SFSWAP	6433	0.865918	0.407266	0.251916	0.638883	0.638883	0.238252	0.238252
ENSG00000061938	TNK2	10188	4.42215	0.013744	0.0234855	-0.00535327	0.00535327	0.637502	0.637502
ENSG00000061987	MON2	23041	4.54374	0.0124173	0.0217937	0.0508656	0.0508656	0.0829978	0.0829978
ENSG00000062038	CDH3	1001	6.55361	0.00253256	0.00684837	0.000608192	0.000608192	-0.0679783	0.0679783
ENSG00000062096	ARSF	416	0.0527025	0.956933	0.423511	0.133768	0.133768	0.859543	0.859543
ENSG00000062194	GPBP1	65056	1.21669	0.287338	0.199118	0.622116	0.622116	0.101494	0.101494
ENSG00000062282	DGAT2	84649	0.531813	0.576022	0.315319	-0.411266	0.411266	0.558188	0.558188
ENSG00000062370	ZNF112	7771	6.83764	0.00205067	0.00585104	0.518131	0.518131	0.000475424	0.000475424
ENSG00000062485	CS	1431	2.30625	0.0995222	0.095992	-0.0431091	0.0431091	0.570025	0.570025
ENSG00000062524	LTK	4058	6.09737	0.00356585	0.00878263	-0.0348888	0.0348888	-0.0201913	0.0201913
ENSG00000062582	MRPS24	64951	2.61554	0.0758256	0.0793171	-0.0383299	0.0383299	-0.234601	0.234601
ENSG00000062598	ELMO2	63916	2.91355	0.0588143	0.0665024	0.0482988	0.0482988	0.167468	0.167468
ENSG00000062650	WAPL	23063	5.45301	0.00592677	0.0127669	0.140445	0.140445	0.00901746	0.00901746
ENSG00000062716	VMP1	81671	1.72303	0.179343	0.143973	0.260101	0.260101	0.596287	0.596287
ENSG00000062725	APPBP2	10513	4.80158	0.010039	0.0187119	0.189043	0.189043	0.0101458	0.0101458
ENSG00000062822	POLD1	5424	6.12905	0.00348289	0.00862738	-0.875508	0.875508	0.00045835	0.00045835
ENSG00000063015	SEZ6	124925	1.15032	0.306501	0.208017	0.666495	0.666495	-0.933854	0.933854
ENSG00000063046	EIF4B	1975	26.4867	1.00349e-08	2.33828e-07	-1.81625e-10	1.81625e-10	0.12505	0.12505
ENSG00000063127	SLC6A16	28968	0.893597	0.39583	0.247206	-0.562513	0.562513	0.699229	0.699229
ENSG00000063169	BICRA	29998	1.79585	0.167991	0.137803	-0.854057	0.854057	0.0354384	0.0354384
ENSG00000063176	SPHK2	56848	1.73854	0.176876	0.142649	-0.425683	0.425683	0.0888909	0.0888909
ENSG00000063177	RPL18	6141	47.4625	0	0	-1.89952e-17	1.89952e-17	-0.748293	0.748293
ENSG00000063180	CA11	770	1.99318	0.132288	0.117237	-0.728684	0.728684	0.0515879	0.0515879
ENSG00000063241	ISOC2	79763	2.27589	0.102261	0.097779	0.386544	0.386544	0.144123	0.144123
ENSG00000063244	U2AF2	11338	4.36749	0.0143875	0.0242857	0.422691	0.422691	0.00456275	0.00456275
ENSG00000063245	EPN1	29924	10.5825	0.00012175	0.000639704	-4.26094e-05	4.26094e-05	0.431004	0.431004
ENSG00000063322	MED29	55588	3.11988	0.0495106	0.0590215	-0.154659	0.154659	0.0158158	0.0158158
ENSG00000063438			1.23119	0.283376	0.19718	-0.21921	0.21921	0.111694	0.111694
ENSG00000063515	GSC2	2928	0.00579379	0.995184	0.43315	0.727783	0.727783	0.571232	0.571232
ENSG00000063587	ZNF275|LOC105373378	10838|105373378	3.7614	0.0246461	0.0358675	-0.147524	0.147524	0.00200182	0.00200182
ENSG00000063601	MTMR1	8776	5.97628	0.00390831	0.00938165	0.0255886	0.0255886	0.0105303	0.0105303
ENSG00000063660	GPC1	2817	9.1237	0.000332473	0.00141069	3.51738e-05	3.51738e-05	0.403998	0.403998
ENSG00000063761	ADCK1	57143	2.39677	0.0918463	0.0907993	0.15106	0.15106	0.487467	0.487467
ENSG00000063854	HAGH	3029	5.58263	0.00533908	0.0118007	0.00588709	0.00588709	0.171187	0.171187
ENSG00000063978	RNF4	6047	5.39927	0.00618638	0.0131779	0.0162252	0.0162252	0.104217	0.104217
ENSG00000064012	CASP8	841	2.59479	0.0771968	0.0802864	-0.878996	0.878996	0.00959249	0.00959249
ENSG00000064042	LIMCH1	22998	0.310198	0.731502	0.364823	0.0171315	0.0171315	0.986005	0.986005
ENSG00000064102	INTS13	55726	2.045	0.126129	0.113332	-0.0248436	0.0248436	0.427774	0.427774
ENSG00000064115	TM7SF3	51768	3.15757	0.0479816	0.0577956	0.185101	0.185101	0.0680253	0.0680253
ENSG00000064195	DLX3	1747	3.99052	0.0198054	0.0306226	0.00121632	0.00121632	0.698941	0.698941
ENSG00000064199	SPA17	53340	10.8573	0.000100575	0.000552568	5.08754e-05	5.08754e-05	0.32066	0.32066
ENSG00000064201	TSPAN32	10077	0.78369	0.442696	0.266116	0.501343	0.501343	0.172631	0.172631
ENSG00000064205	CCN5	8839	8.65882	0.000459235	0.00180528	3.54867e-06	3.54867e-06	0.118691	0.118691
ENSG00000064218	DMRT3	58524	0.485739	0.603429	0.324515	0.00916058	0.00916058	0.955325	0.955325
ENSG00000064225	ST3GAL6	10402	2.51383	0.0828292	0.084512	-0.404583	0.404583	0.0390497	0.0390497
ENSG00000064270	ATP2C2	9914	18.0469	9.97318e-07	1.22337e-05	3.81632e-10	3.81632e-10	0.728106	0.728106
ENSG00000064300	NGFR	4804	2.54317	0.0807421	0.0829806	-0.0411277	0.0411277	0.251361	0.251361
ENSG00000064309	CDON	50937	95.6884	0	0	5.83829e-26	5.83829e-26	0.657701	0.657701
ENSG00000064313	TAF2	6873	5.66253	0.00501531	0.0112789	0.0377824	0.0377824	0.023083	0.023083
ENSG00000064393	HIPK2	28996	0.0923015	0.925773	0.415729	-0.546215	0.546215	0.468026	0.468026
ENSG00000064419	TNPO3	23534	1.64125	0.193075	0.151595	-0.476122	0.476122	0.152137	0.152137
ENSG00000064489	BORCS8-MEF2B|MEF2B	4207|100271849	8.46844	0.000525232	0.00200416	-0.000295128	0.000295128	0.0225865	0.0225865
ENSG00000064490	RFXANK	8625	6.37808	0.00289018	0.00752959	-0.00265868	0.00265868	0.0878574	0.0878574
ENSG00000064545	TMEM161A	54929	2.43867	0.0884805	0.0885049	-0.0692236	0.0692236	0.114208	0.114208
ENSG00000064547	LPAR2	9170	6.48684	0.00266558	0.00709724	-0.000119762	0.000119762	0.235692	0.235692
ENSG00000064601	CTSA	5476	15.5087	4.48175e-06	4.24549e-05	8.5549e-07	8.5549e-07	0.705385	0.705385
ENSG00000064607	SUGP2	10147	5.61058	0.00522445	0.0116192	-0.00851631	0.00851631	0.152137	0.152137
ENSG00000064651	SLC12A2	6558	1.72851	0.178469	0.143507	0.356179	0.356179	0.0355998	0.0355998
ENSG00000064652	SNX24	28966	0.302955	0.736739	0.366419	-0.938003	0.938003	0.629622	0.629622
ENSG00000064655	EYA2	2139	0.219919	0.827371	0.389327	0.39466	0.39466	-0.74968	0.74968
ENSG00000064666	CNN2	1265	0.195728	0.84582	0.394444	0.511014	0.511014	0.527622	0.527622
ENSG00000064687	ABCA7	10347	2.02628	0.128311	0.114733	-0.112027	0.112027	0.122462	0.122462
ENSG00000064692	SNCAIP	9627	3.0796	0.0512118	0.0604984	0.14145	0.14145	0.876074	0.876074
ENSG00000064703	DDX20	11218	5.96838	0.00393266	0.00941914	-0.0211243	0.0211243	0.00517695	0.00517695
ENSG00000064726	BTBD1	53339	0.379093	0.682563	0.350207	0.96266	0.96266	0.381032	0.381032
ENSG00000064763	FAR2	55711	4.55297	0.0123229	0.0216735	-0.00572987	0.00572987	0.00676467	0.00676467
ENSG00000064787	BCAS1	8537	26.3284	1.00349e-08	2.33828e-07	-3.50654e-13	3.50654e-13	0.000347784	0.000347784
ENSG00000064835	POU1F1	5449	1.27393	0.272021	0.191654	-0.0578174	0.0578174	0.393185	0.393185
ENSG00000064886	CHI3L2	1117	5.6215	0.00518096	0.0115533	0.00323003	0.00323003	0.133309	0.133309
ENSG00000064932	SBNO2	22904	0.967747	0.366793	0.234765	0.139357	0.139357	-0.906045	0.906045
ENSG00000064933	PMS1	5378	3.99525	0.0197254	0.0305508	-0.360809	0.360809	0.00588147	0.00588147
ENSG00000064961	HMG20B	10362	2.23582	0.106017	0.100254	-0.926281	0.926281	0.0420289	0.0420289
ENSG00000064989	CALCRL	10203	3.58618	0.0340772	0.045764	-0.073743	0.073743	0.0193639	0.0193639
ENSG00000064995	TAF11	6882	1.27013	0.273011	0.192082	-0.369397	0.369397	0.334324	0.334324
ENSG00000064999	ANKS1A	23294	1.59398	0.201631	0.156415	-0.70774	0.70774	0.130471	0.130471
ENSG00000065000	AP3D1	8943	4.04923	0.0188384	0.0295888	-0.0181871	0.0181871	0.0305219	0.0305219
ENSG00000065029	ZNF76	7629	1.86012	0.158571	0.132402	-0.262448	0.262448	0.133309	0.133309
ENSG00000065054	SLC9A3R2	9351	14.7573	7.45672e-06	6.48049e-05	-2.88174e-09	2.88174e-09	0.0218858	0.0218858
ENSG00000065057	NTHL1	4913	2.84965	0.0620737	0.0689717	0.581063	0.581063	0.0106144	0.0106144
ENSG00000065060	UHRF1BP1	54887	4.26166	0.0157298	0.025897	-0.0108246	0.0108246	0.30824	0.30824
ENSG00000065135	GNAI3	2773	19.061	5.55009e-07	7.46284e-06	4.72838e-06	4.72838e-06	0.038269	0.038269
ENSG00000065150	IPO5	3843	8.4539	0.000530957	0.00202292	-0.000151639	0.000151639	0.0687242	0.0687242
ENSG00000065154	OAT	4942	4.08111	0.0183325	0.0290096	0.0286845	0.0286845	0.341763	0.341763
ENSG00000065183	WDR3	10885	3.02087	0.053789	0.0625941	-0.11642	0.11642	0.0421221	0.0421221
ENSG00000065243	PKN2	5586	1.99438	0.132141	0.117154	-0.106321	0.106321	0.140363	0.140363
ENSG00000065268	WDR18	57418	4.75073	0.0104659	0.0193019	-0.0199188	0.0199188	0.0142847	0.0142847
ENSG00000065308	TRAM2	9697	4.32752	0.0148787	0.0248561	-0.00785681	0.00785681	0.0187514	0.0187514
ENSG00000065320	NTN1	9423	6.91573	0.00193584	0.00560934	2.71089e-05	2.71089e-05	-0.00660534	0.00660534
ENSG00000065325	GLP2R	9340	4.26356	0.0157046	0.0258726	0.044584	0.044584	0.670427	0.670427
ENSG00000065328	MCM10	55388	12.5687	2.95521e-05	0.000200058	0.0151149	0.0151149	0.000786872	0.000786872
ENSG00000065357	DGKA	1606	9.79206	0.000210337	0.000990698	-2.78743e-05	2.78743e-05	0.551391	0.551391
ENSG00000065361	ERBB3	2065	4.9168	0.00913726	0.017458	0.00555813	0.00555813	-0.738164	0.738164
ENSG00000065371	ROPN1	54763	12.1342	3.87811e-05	0.000250582	2.49325e-05	2.49325e-05	-0.361501	0.361501
ENSG00000065413	ANKRD44	91526	3.81223	0.0234809	0.0346549	-0.0195691	0.0195691	0.0518652	0.0518652
ENSG00000065427	KARS	3735	6.38823	0.00286882	0.00748608	0.00659951	0.00659951	0.536702	0.536702
ENSG00000065457	ADAT1	23536	11.3673	6.82861e-05	0.000399031	1.0308e-05	1.0308e-05	0.645424	0.645424
ENSG00000065485	PDIA5	10954	3.23282	0.0451004	0.0555103	0.0683252	0.0683252	0.177326	0.177326
ENSG00000065491	TBC1D22B	55633	0.561696	0.558786	0.309174	-0.755429	0.755429	0.218321	0.218321
ENSG00000065518	NDUFB4	4710	0.981846	0.36167	0.23267	0.33729	0.33729	0.373063	0.373063
ENSG00000065526	SPEN	23013	2.54783	0.0804106	0.0827747	0.00958825	0.00958825	-0.373558	0.373558
ENSG00000065534	MYLK	4638	14.2882	1.01005e-05	8.33413e-05	0.000266271	0.000266271	0.0047643	0.0047643
ENSG00000065548	ZC3H15	55854	1.29845	0.265738	0.188603	0.898801	0.898801	0.0969582	0.0969582
ENSG00000065559	MAP2K4	6416	3.58171	0.0341908	0.0458782	-0.895301	0.895301	0.0042811	0.0042811
ENSG00000065600	TMEM206	55248	4.77669	0.010244	0.0189985	-0.273434	0.273434	0.00122546	0.00122546
ENSG00000065609	SNAP91	9892	28.8136	3.08767e-09	8.68762e-08	4.49318e-17	4.49318e-17	0.947093	0.947093
ENSG00000065613	SLK	9748	7.28413	0.0014468	0.00448632	0.00163321	0.00163321	0.106998	0.106998
ENSG00000065615	CYB5R4	51167	1.83634	0.161965	0.134265	-0.451831	0.451831	0.106998	0.106998
ENSG00000065618	COL17A1	1308	1.62822	0.195367	0.152937	-0.518145	0.518145	0.433227	0.433227
ENSG00000065621	GSTO2	119391	0.17355	0.862971	0.399169	0.393455	0.393455	0.844291	0.844291
ENSG00000065665	SEC61A2	55176	1.09995	0.322062	0.215194	0.293958	0.293958	0.316187	0.316187
ENSG00000065675	PRKCQ	5588	1.57296	0.205563	0.158559	0.018994	0.018994	-0.952939	0.952939
ENSG00000065717	TLE2	7089	6.15986	0.00340153	0.00847124	-0.289121	0.289121	0.00067012	0.00067012
ENSG00000065802	ASB1	51665	9.9786	0.000185216	0.000894664	0.000496922	0.000496922	0.110454	0.110454
ENSG00000065809	FAM107B	83641	4.58212	0.012027	0.0212895	0.00840611	0.00840611	-0.991171	0.991171
ENSG00000065833	ME1	4199	6.61322	0.00242342	0.00663211	-0.000866789	0.000866789	0.101687	0.101687
ENSG00000065882	TBC1D1	23216	0.601867	0.536329	0.301025	-0.317806	0.317806	0.861648	0.861648
ENSG00000065883	CDK13	8621	4.30863	0.0151166	0.0251322	-0.569499	0.569499	0.00296821	0.00296821
ENSG00000065911	MTHFD2	10797	13.4054	1.75881e-05	0.000131221	0.000436354	0.000436354	0.0605899	0.0605899
ENSG00000065923	SLC9A7	84679	4.23922	0.016032	0.0262505	0.000638797	0.000638797	-0.859836	0.859836
ENSG00000065970	FOXJ2	55810	4.85526	0.00960795	0.0181135	0.00307204	0.00307204	0.281474	0.281474
ENSG00000065978	YBX1	4904	7.978	0.000748055	0.0026195	0.0112908	0.0112908	0.0825078	0.0825078
ENSG00000065989	PDE4A	5141	13.2422	1.94253e-05	0.000141986	-4.55475e-05	4.55475e-05	0.0257712	0.0257712
ENSG00000066027	PPP2R5A	5525	9.27814	0.000298806	0.00129969	0.000325971	0.000325971	0.0076596	0.0076596
ENSG00000066032	CTNNA2	1496	8.38739	0.000557098	0.00209241	0.00474208	0.00474208	0.0320416	0.0320416
ENSG00000066044	ELAVL1	1994	7.80244	0.000850326	0.00289126	0.0210831	0.0210831	0.00949019	0.00949019
ENSG00000066056	TIE1	7075	1.26129	0.275329	0.193187	-0.180873	0.180873	0.262641	0.262641
ENSG00000066084	DIP2B	57609	1.46296	0.227508	0.170039	0.374133	0.374133	0.146415	0.146415
ENSG00000066117	SMARCD1	6602	0.59871	0.538048	0.301698	0.586378	0.586378	0.249253	0.249253
ENSG00000066135	KDM4A	9682	3.08329	0.0510488	0.0603438	-0.899968	0.899968	0.0115489	0.0115489
ENSG00000066136	NFYC	4802	6.75983	0.00217353	0.00612626	0.0154251	0.0154251	0.0105583	0.0105583
ENSG00000066185	ZMYND12	84217	20.0829	2.7789e-07	4.10708e-06	1.31346e-09	1.31346e-09	0.91043	0.91043
ENSG00000066230	SLC9A3	6550	8.38961	0.000556154	0.00209129	-8.98403e-07	8.98403e-07	-0.903123	0.903123
ENSG00000066248	NGEF	25791	23.8495	2.7789e-08	5.44394e-07	3.60571e-07	3.60571e-07	-0.6324	0.6324
ENSG00000066279	ASPM	259266	16.7655	2.0672e-06	2.24353e-05	0.000547024	0.000547024	0.000339298	0.000339298
ENSG00000066294	CD84	8832	10.7773	0.000106223	0.000575726	-7.89332e-05	7.89332e-05	-0.180006	0.180006
ENSG00000066322	ELOVL1	64834	0.545997	0.567793	0.312475	0.249036	0.249036	0.420291	0.420291
ENSG00000066336	SPI1	6688	5.69239	0.00489798	0.011087	-0.00443523	0.00443523	-0.367155	0.367155
ENSG00000066379	ZNRD1	30834	3.10064	0.0503032	0.0596787	-0.800648	0.800648	0.0411064	0.0411064
ENSG00000066382	MPPED2	744	22.8743	5.09466e-08	9.28555e-07	2.02561e-10	2.02561e-10	-0.846452	0.846452
ENSG00000066405	CLDN18	51208	0.0982868	0.921144	0.414617	0.144893	0.144893	0.781106	0.781106
ENSG00000066422	ZBTB11	27107	0.627975	0.521947	0.295881	-0.327363	0.327363	0.372569	0.372569
ENSG00000066427	ATXN3	4287	13.556	1.59725e-05	0.000121339	0.000181017	0.000181017	0.00514749	0.00514749
ENSG00000066455	GOLGA5	9950	4.16571	0.0170598	0.0274733	0.41865	0.41865	0.0249854	0.0249854
ENSG00000066468	FGFR2	2263	12.62	2.85756e-05	0.000194736	4.1523e-05	4.1523e-05	-0.62623	0.62623
ENSG00000066557	LRRC40	55631	4.05946	0.0186754	0.0293974	0.0491421	0.0491421	0.171476	0.171476
ENSG00000066583	ISOC1	51015	1.90037	0.153054	0.12921	-0.257613	0.257613	0.124371	0.124371
ENSG00000066629	EML1	2009	3.02003	0.0538266	0.0626243	0.0167875	0.0167875	0.653379	0.653379
ENSG00000066651	TRMT11	60487	4.16857	0.0170182	0.0274246	-0.148972	0.148972	0.0107843	0.0107843
ENSG00000066654	THUMPD1	55623	3.26502	0.0439402	0.0545277	0.117453	0.117453	0.0698547	0.0698547
ENSG00000066697	MSANTD3	91283	4.26928	0.0156277	0.0257742	-0.00430856	0.00430856	0.168321	0.168321
ENSG00000066735	KIF26A	26153	3.38097	0.0400223	0.0511426	0.00453783	0.00453783	0.715448	0.715448
ENSG00000066739	ATG2B	55102	0.266416	0.76365	0.374206	-0.98206	0.98206	0.53185	0.53185
ENSG00000066777	ARFGEF1	10565	9.11328	0.000334752	0.00141529	0.0228301	0.0228301	0.0067085	0.0067085
ENSG00000066813	ACSM2B	348158	1.23061	0.283536	0.197235	0.998043	0.998043	0.0408215	0.0408215
ENSG00000066827	ZFAT	57623	4.90476	0.00922865	0.0175878	-0.00283113	0.00283113	0.0170998	0.0170998
ENSG00000066855	MTFR1	9650	5.85912	0.00427796	0.0100185	-0.674046	0.674046	0.00809035	0.00809035
ENSG00000066923	STAG3	10734	1.88781	0.154754	0.130215	-0.226485	0.226485	0.131412	0.131412
ENSG00000066926	FECH	2235	6.11978	0.0035069	0.00867255	0.115906	0.115906	0.0107843	0.0107843
ENSG00000066933	MYO9A	4649	0.398941	0.668749	0.34576	-0.680519	0.680519	0.36691	0.36691
ENSG00000067048	DDX3Y	8653	1.40964	0.23914	0.175703	-0.361973	0.361973	0.163809	0.163809
ENSG00000067057	PFKP	5214	64.3323	0	0	4.22354e-17	4.22354e-17	0.898013	0.898013
ENSG00000067064	IDI1	3422	0.0290614	0.976038	0.428262	0.5665	0.5665	-0.881981	0.881981
ENSG00000067066	SP100	6672	2.27261	0.102561	0.0979871	-0.0521019	0.0521019	0.293592	0.293592
ENSG00000067082	KLF6	1316	1.58815	0.202722	0.157029	0.130789	0.130789	0.715686	0.715686
ENSG00000067113	PLPP1	8611	3.29714	0.0428066	0.0535658	-0.156591	0.156591	0.0148428	0.0148428
ENSG00000067141	NEO1	4756	1.53694	0.212473	0.162298	0.0796335	0.0796335	0.652721	0.652721
ENSG00000067167	TRAM1	23471	11.5452	5.72655e-05	0.000343093	0.000120123	0.000120123	0.123358	0.123358
ENSG00000067177	PHKA1	5255	8.4321	0.000539355	0.00204557	0.000218839	0.000218839	-0.0960339	0.0960339
ENSG00000067182	TNFRSF1A	7132	3.82461	0.0232037	0.0343593	0.0942892	0.0942892	0.111486	0.111486
ENSG00000067191	CACNB1	782	2.50917	0.0831651	0.0847459	-0.110373	0.110373	0.0319682	0.0319682
ENSG00000067208	EVI5	7813	5.09984	0.00787724	0.015694	-0.00158845	0.00158845	0.116551	0.116551
ENSG00000067221	STOML1	9399	0.11455	0.908216	0.411325	-0.744805	0.744805	0.821268	0.821268
ENSG00000067225	PKM	5315	3.448	0.0379648	0.0492994	-0.0711648	0.0711648	0.0175331	0.0175331
ENSG00000067248	DHX29	54505	8.57181	0.000487955	0.00189077	-0.000315967	0.000315967	0.0710004	0.0710004
ENSG00000067334	DNTTIP2	30836	0.888233	0.39801	0.248094	-0.877833	0.877833	0.259434	0.259434
ENSG00000067365	METTL22	79091	2.04425	0.126218	0.113384	0.593755	0.593755	0.0925857	0.0925857
ENSG00000067369	TP53BP1	7158	3.28975	0.0430714	0.0537716	0.735063	0.735063	0.00294158	0.00294158
ENSG00000067445	TRO	7216	26.4008	1.00349e-08	2.33828e-07	2.49492e-09	2.49492e-09	-0.53185	0.53185
ENSG00000067533	RRP15	51018	22.6376	6.02096e-08	1.07391e-06	3.64404e-07	3.64404e-07	0.0318945	0.0318945
ENSG00000067560	RHOA	387	0.246485	0.77858	0.378473	0.73979	0.73979	-0.611399	0.611399
ENSG00000067596	DHX8	1659	3.0656	0.0518117	0.0609608	0.00765296	0.00765296	0.897283	0.897283
ENSG00000067601	PMS2P4	5382	7.14809	0.00161748	0.00489823	-0.000854249	0.000854249	0.0207429	0.0207429
ENSG00000067606	PRKCZ	5590	2.57923	0.0782438	0.0810868	-0.0376466	0.0376466	0.0203405	0.0203405
ENSG00000067646	ZFY	7544	1.4006	0.241187	0.1767	-0.602178	0.602178	0.0851246	0.0851246
ENSG00000067704	IARS2	55699	12.9502	2.33011e-05	0.000164468	0.000335323	0.000335323	0.00974777	0.00974777
ENSG00000067715	SYT1	6857	1.33692	0.256151	0.184051	-0.226485	0.226485	0.189158	0.189158
ENSG00000067798	NAV3	89795	0.258189	0.769869	0.375976	0.102234	0.102234	-0.906045	0.906045
ENSG00000067829	IDH3G	3421	5.33805	0.00649635	0.0136457	0.0123284	0.0123284	0.0359245	0.0359245
ENSG00000067836	ROGDI	79641	4.45183	0.0134074	0.0230673	-0.00112088	0.00112088	-0.816251	0.816251
ENSG00000067840	PDZD4	57595	0.721677	0.47163	0.277296	0.38539	0.38539	0.364362	0.364362
ENSG00000067842	ATP2B3	492	0.0380734	0.968707	0.4265	0.23941	0.23941	0.0566845	0.0566845
ENSG00000067900	ROCK1	6093	2.30044	0.100042	0.0962955	0.0573981	0.0573981	0.238619	0.238619
ENSG00000067955	CBFB	865	12.5141	3.05672e-05	0.000205447	2.4708e-05	2.4708e-05	0.360821	0.360821
ENSG00000067992	PDK3	5165	7.07721	0.00170941	0.00511056	0.0405155	0.0405155	0.0114282	0.0114282
ENSG00000068001	HYAL2	8692	3.97302	0.0201033	0.0309395	-0.851166	0.851166	0.0118246	0.0118246
ENSG00000068024	HDAC4	9759	3.66816	0.0320001	0.0438244	0.046975	0.046975	0.157892	0.157892
ENSG00000068028	RASSF1	11186	16.6539	2.20923e-06	2.36574e-05	-2.09002e-05	2.09002e-05	-0.689015	0.689015
ENSG00000068078	FGFR3	2261	206.737	0	0	1.63015e-16	1.63015e-16	0.672116	0.672116
ENSG00000068079	IFI35	3430	5.32377	0.00657122	0.013767	0.0134219	0.0134219	0.184846	0.184846
ENSG00000068097	HEATR6	63897	8.0592	0.0007052	0.00250528	0.00218116	0.00218116	0.0507091	0.0507091
ENSG00000068120	COASY	80347	0.230146	0.819738	0.387208	-0.919255	0.919255	0.425092	0.425092
ENSG00000068137	PLEKHH3	79990	9.33146	0.000287715	0.00126316	0.0112671	0.0112671	0.00262267	0.00262267
ENSG00000068305	MEF2A	4205	2.29321	0.100689	0.0967199	-0.0953092	0.0953092	0.979402	0.979402
ENSG00000068308	OTUD5	55593	7.8447	0.000823654	0.00282489	0.000333432	0.000333432	0.409212	0.409212
ENSG00000068323	TFE3	7030	3.55393	0.0349335	0.0465364	0.0154564	0.0154564	0.61918	0.61918
ENSG00000068354	TBC1D25	4943	3.1712	0.0474464	0.0573813	0.0274715	0.0274715	0.421888	0.421888
ENSG00000068366	ACSL4	2182	6.14126	0.0034504	0.00857049	0.574513	0.574513	0.000904558	0.000904558
ENSG00000068383	INPP5A	3632	2.02636	0.128302	0.114732	0.486219	0.486219	0.080571	0.080571
ENSG00000068394	GPKOW	27238	17.7459	1.18103e-06	1.40508e-05	6.99755e-05	6.99755e-05	0.000849432	0.000849432
ENSG00000068400	GRIPAP1	56850	2.13567	0.116092	0.106875	0.287061	0.287061	0.0644847	0.0644847
ENSG00000068438	FTSJ1	24140	13.7191	1.44302e-05	0.000111313	4.4831e-05	4.4831e-05	0.0494144	0.0494144
ENSG00000068489	PRR11	55771	14.7931	7.32318e-06	6.38416e-05	0.000732856	0.000732856	0.00481939	0.00481939
ENSG00000068615	REEP1	65055	38.113	0	0	3.43738e-12	3.43738e-12	-0.426699	0.426699
ENSG00000068650	ATP11A	23250	3.4637	0.0374989	0.0489145	0.013533	0.013533	-0.632244	0.632244
ENSG00000068654	POLR1A	25885	4.90054	0.00926072	0.0176399	0.163608	0.163608	0.0197982	0.0197982
ENSG00000068697	LAPTM4A	9741	0.157074	0.875569	0.402683	0.549653	0.549653	0.889991	0.889991
ENSG00000068724	TTC7A	57217	2.53842	0.0810724	0.0832451	0.0486768	0.0486768	-0.634214	0.634214
ENSG00000068745	IP6K2	51447	4.36125	0.0144628	0.0243629	-0.0102877	0.0102877	0.12907	0.12907
ENSG00000068781	STON1-GTF2A1L	286749	4.36367	0.0144328	0.0243348	0.0245964	0.0245964	0.102441	0.102441
ENSG00000068784	SRBD1	55133	8.16758	0.000652163	0.00235969	0.000250682	0.000250682	0.153727	0.153727
ENSG00000068793			0.0730676	0.940777	0.419445	0.911066	0.911066	0.809097	0.809097
ENSG00000068796	KIF2A	3796	5.66834	0.00499263	0.0112391	-0.637303	0.637303	0.0013539	0.0013539
ENSG00000068831	RASGRP2	10235	3.14275	0.0485809	0.0582769	0.016522	0.016522	0.697865	0.697865
ENSG00000068878	PSME4	23198	7.22667	0.00151773	0.00466368	2.88877e-05	2.88877e-05	-0.809097	0.809097
ENSG00000068885	IFT80	57560	7.3088	0.00141649	0.00440387	-0.106321	0.106321	0.000391898	0.000391898
ENSG00000068903	SIRT2	22933	1.90699	0.15216	0.128686	0.128365	0.128365	-0.238252	0.238252
ENSG00000068912	ERLEC1	27248	10.1893	0.000160096	0.000795502	2.32944e-05	2.32944e-05	0.402442	0.402442
ENSG00000068971	PPP2R5B	5526	0.181762	0.856717	0.3975	-0.899968	0.899968	0.790574	0.790574
ENSG00000068976	PYGM	5837	0.975948	0.363787	0.233552	-0.458507	0.458507	0.822702	0.822702
ENSG00000068985	PAGE1	8712	3.59559	0.0338344	0.0455248	-0.0036527	0.0036527	0.117015	0.117015
ENSG00000069011	PITX1	5307	5.70161	0.00486169	0.0110266	-0.106927	0.106927	0.134901	0.134901
ENSG00000069018	TRPC7	57113	0.557369	0.561261	0.310071	0.768161	0.768161	0.285009	0.285009
ENSG00000069020	MAST4	375449	0.445078	0.636758	0.335328	0.247526	0.247526	0.708813	0.708813
ENSG00000069122	ADGRF5	221395	5.87593	0.00421923	0.00992179	-0.00198477	0.00198477	0.201169	0.201169
ENSG00000069188	SDK2	54549	1.23916	0.281231	0.196116	-0.068624	0.068624	0.320595	0.320595
ENSG00000069206	ADAM7	8756	1.61269	0.19818	0.154519	0.0105425	0.0105425	0.45233	0.45233
ENSG00000069248	NUP133	55746	8.23252	0.000622444	0.00228076	0.047965	0.047965	0.00122151	0.00122151
ENSG00000069275	NUCKS1	64710	36.15	0	0	1.86943e-10	1.86943e-10	0.00345582	0.00345582
ENSG00000069329	VPS35	55737	20.1172	2.74803e-07	4.07214e-06	3.43752e-07	3.43752e-07	0.0213077	0.0213077
ENSG00000069345	DNAJA2	10294	10.0927	0.000171052	0.000840478	0.000538113	0.000538113	0.125846	0.125846
ENSG00000069399	BCL3	602	1.6599	0.189835	0.149816	0.0863055	0.0863055	0.866723	0.866723
ENSG00000069424	KCNAB2	8514	0.895513	0.395019	0.246821	-0.364307	0.364307	0.196724	0.196724
ENSG00000069431	ABCC9	10060	2.65541	0.0732654	0.0773919	0.0146899	0.0146899	-0.812672	0.812672
ENSG00000069482	GAL	51083	4.11876	0.0177552	0.0283303	0.00426448	0.00426448	0.555561	0.555561
ENSG00000069493	CLEC2D	29121	5.56381	0.00541993	0.0119442	0.348166	0.348166	0.0190791	0.0190791
ENSG00000069509	FUNDC1	139341	7.87835	0.000803639	0.0027706	0.0034522	0.0034522	0.0742307	0.0742307
ENSG00000069535	MAOB	4129	3.32383	0.0418828	0.0527771	0.813818	0.813818	0.757171	0.757171
ENSG00000069667	RORA	6095	0.853998	0.412273	0.254036	-0.313008	0.313008	0.178811	0.178811
ENSG00000069696	DRD4	1815	1.44484	0.231374	0.171883	-0.0834589	0.0834589	0.657163	0.657163
ENSG00000069702	TGFBR3	7049	15.7458	3.8125e-06	3.70377e-05	9.05619e-08	9.05619e-08	-0.834921	0.834921
ENSG00000069712			4.69338	0.0109728	0.0199474	0.0143047	0.0143047	0.0999638	0.0999638
ENSG00000069764	PLA2G10	8399	0.0943034	0.924224	0.415439	0.124439	0.124439	-0.467363	0.467363
ENSG00000069812	HES2	54626	2.11251	0.118553	0.108516	0.000603911	0.000603911	0.747297	0.747297
ENSG00000069849	ATP1B3	483	3.09258	0.0506459	0.0599904	-0.15616	0.15616	0.0362107	0.0362107
ENSG00000069869	NEDD4	4734	3.28673	0.0431781	0.0538749	0.0773812	0.0773812	0.196404	0.196404
ENSG00000069943	PIGB	9488	3.77969	0.0242199	0.0354678	-0.0185887	0.0185887	-0.348833	0.348833
ENSG00000069956	MAPK6	5597	1.21463	0.287927	0.199409	0.235674	0.235674	0.421355	0.421355
ENSG00000069966	GNB5	10681	12.5423	3.00585e-05	0.000202913	-8.36356e-07	8.36356e-07	0.340828	0.340828
ENSG00000069974	RAB27A	5873	2.21336	0.108186	0.101737	0.0987231	0.0987231	0.742012	0.742012
ENSG00000069998	HDHD5	27440	3.36817	0.0404296	0.0514931	0.438645	0.438645	0.0363339	0.0363339
ENSG00000070010	UFD1	7353	1.09495	0.32365	0.215943	0.247827	0.247827	0.282298	0.282298
ENSG00000070018	LRP6	4040	2.85398	0.061847	0.0688319	-0.78587	0.78587	0.0159765	0.0159765
ENSG00000070019	GUCY2C	2984	6.13504	0.0034666	0.00860217	2.54268e-05	2.54268e-05	0.0245264	0.0245264
ENSG00000070031	SCT	6343	0.0427091	0.964961	0.425583	0.973727	0.973727	0.928588	0.928588
ENSG00000070047	PHRF1	57661	3.90599	0.0212959	0.0322275	-0.178112	0.178112	0.00481939	0.00481939
ENSG00000070061	ELP1	8518	4.92358	0.00908758	0.0173858	-0.00907714	0.00907714	0.0506001	0.0506001
ENSG00000070081	NUCB2	4925	8.60031	0.000478503	0.00186441	1.64639e-05	1.64639e-05	-0.760202	0.760202
ENSG00000070087	PFN2	5217	7.65398	0.000949315	0.00314425	3.69077e-05	3.69077e-05	0.292323	0.292323
ENSG00000070159	PTPN3	5774	22.5118	6.5613e-08	1.15744e-06	7.44193e-08	7.44193e-08	0.310485	0.310485
ENSG00000070182	SPTB	6710	13.974	1.23615e-05	9.80088e-05	2.5788e-11	2.5788e-11	-0.908968	0.908968
ENSG00000070190	DAPP1	27071	3.52664	0.0356979	0.0472552	0.0366411	0.0366411	0.583878	0.583878
ENSG00000070193	FGF10	2255	1.91002	0.15176	0.128523	2.6984e-05	2.6984e-05	0.42053	0.42053
ENSG00000070214	SLC44A1	23446	6.56112	0.0025189	0.00682375	-0.00697629	0.00697629	0.0209468	0.0209468
ENSG00000070269	TMEM260	54916	5.81588	0.00443205	0.0102921	0.81378	0.81378	0.00231427	0.00231427
ENSG00000070366	SMG6	23293	11.5388	5.76754e-05	0.000345213	-7.57123e-06	7.57123e-06	0.00906621	0.00906621
ENSG00000070367	EXOC5	10640	7.95076	0.000762885	0.00266149	0.123621	0.123621	0.00117502	0.00117502
ENSG00000070371	CLTCL1	8218	8.95718	0.000373087	0.00154033	3.5739e-07	3.5739e-07	0.111902	0.111902
ENSG00000070388	FGF22	27006	14.5966	8.27033e-06	7.05075e-05	-9.25492e-10	9.25492e-10	0.0654259	0.0654259
ENSG00000070404	FSTL3	10272	1.71965	0.179899	0.14426	0.625246	0.625246	0.0485668	0.0485668
ENSG00000070413	DGCR2	9993	5.7492	0.00467993	0.0107218	-0.20464	0.20464	0.000561455	0.000561455
ENSG00000070423	RNF126	55658	0.342613	0.70829	0.35776	-0.556065	0.556065	0.487467	0.487467
ENSG00000070444	MNT	4335	0.408277	0.662419	0.343727	0.308784	0.308784	0.442421	0.442421
ENSG00000070476	ZXDC	79364	0.631506	0.52	0.295158	-0.594266	0.594266	0.255944	0.255944
ENSG00000070495	JMJD6	23210	0.148357	0.882172	0.404534	0.848277	0.848277	0.920672	0.920672
ENSG00000070501	POLB	5423	1.42425	0.235881	0.174104	-0.564505	0.564505	0.0984518	0.0984518
ENSG00000070526	ST6GALNAC1	55808	0.523402	0.580956	0.317039	0.959934	0.959934	0.562196	0.562196
ENSG00000070540	WIPI1	55062	2.14349	0.115274	0.106328	0.407499	0.407499	0.109428	0.109428
ENSG00000070601	FRMPD1	22844	16.9678	1.84257e-06	2.04007e-05	5.76298e-06	5.76298e-06	0.65971	0.65971
ENSG00000070610	GBA2	57704	24.3994	1.8526e-08	3.71332e-07	-2.09778e-10	2.09778e-10	0.331562	0.331562
ENSG00000070614	NDST1	3340	9.24676	0.000305372	0.00132212	-2.77839e-05	2.77839e-05	0.266511	0.266511
ENSG00000070669	ASNS	440	3.09506	0.0505392	0.0598947	0.389787	0.389787	0.0927646	0.0927646
ENSG00000070718	AP3M2	10947	5.23064	0.00708546	0.0145372	-0.63783	0.63783	0.00420707	0.00420707
ENSG00000070729	CNGB1	1258	18.9845	5.81254e-07	7.76472e-06	1.81119e-15	1.81119e-15	0.219415	0.219415
ENSG00000070731	ST6GALNAC2	10610	0.368025	0.690293	0.352593	-0.186081	0.186081	0.12745	0.12745
ENSG00000070748	CHAT	1103	2.23569	0.106029	0.100261	0.000102198	0.000102198	0.847822	0.847822
ENSG00000070756	PABPC1	26986	2.04877	0.125696	0.113037	0.221431	0.221431	0.308678	0.308678
ENSG00000070759	TESK2	10420	8.42431	0.000542405	0.00205298	-0.0001104	0.0001104	-0.93826	0.93826
ENSG00000070761	CFAP20	29105	10.7464	0.000108577	0.000585245	2.36403e-06	2.36403e-06	0.888534	0.888534
ENSG00000070770	CSNK2A2	1459	1.85813	0.158851	0.132572	0.12781	0.12781	0.70607	0.70607
ENSG00000070778	PTPN21	11099	18.5352	7.61883e-07	9.77172e-06	3.37067e-06	3.37067e-06	0.212146	0.212146
ENSG00000070785	EIF2B3	8891	7.66188	0.000943815	0.00312833	0.00495359	0.00495359	0.0523673	0.0523673
ENSG00000070808	CAMK2A	815	3.39839	0.0394733	0.0506592	3.74681e-06	3.74681e-06	0.831941	0.831941
ENSG00000070814	TCOF1	6949	4.19642	0.0166213	0.0269509	-0.0333306	0.0333306	0.0305929	0.0305929
ENSG00000070831	CDC42	998	21.9322	9.03144e-08	1.52965e-06	1.34609e-07	1.34609e-07	0.0922286	0.0922286
ENSG00000070882	OSBPL3	26031	4.52969	0.0125621	0.0219741	0.0525495	0.0525495	-0.0980767	0.0980767
ENSG00000070886	EPHA8	2046	0.414758	0.657873	0.342278	0.373661	0.373661	0.68761	0.68761
ENSG00000070915	SLC12A3	6559	0.564513	0.557229	0.308534	0.450058	0.450058	0.601732	0.601732
ENSG00000070950	RAD18	56852	5.72429	0.00477298	0.0108785	0.157023	0.157023	0.0128525	0.0128525
ENSG00000070961	ATP2B1	490	4.3102	0.0150969	0.0251126	-0.0117748	0.0117748	-0.366665	0.366665
ENSG00000070985	TRPM5	29850	0.832364	0.42146	0.25789	0.022933	0.022933	0.189589	0.189589
ENSG00000071051	NCK2	8440	2.06529	0.123796	0.111875	-0.0975247	0.0975247	0.198006	0.198006
ENSG00000071054	MAP4K4	9448	1.345	0.254187	0.183109	0.225637	0.225637	0.53064	0.53064
ENSG00000071073	MGAT4A	11320	2.86061	0.0615075	0.0685912	0.0524598	0.0524598	-0.129303	0.129303
ENSG00000071082	RPL31	6160	18.1846	9.26301e-07	1.15068e-05	-5.96296e-08	5.96296e-08	0.326081	0.326081
ENSG00000071127	WDR1	9948	10.1843	0.000160685	0.00079808	0.000813294	0.000813294	0.41236	0.41236
ENSG00000071189	SNX13	23161	3.29533	0.0428699	0.0536093	-0.442577	0.442577	0.0099849	0.0099849
ENSG00000071203	MS4A12	54860	1.77584	0.171057	0.139409	0.264752	0.264752	0.761377	0.761377
ENSG00000071205	ARHGAP10	79658	27.4121	8.49109e-09	2.082e-07	2.48392e-16	2.48392e-16	-0.692073	0.692073
ENSG00000071242	RPS6KA2	6196	16.7668	2.06565e-06	2.24294e-05	5.06052e-07	5.06052e-07	0.249442	0.249442
ENSG00000071243	ING3	54556	1.03718	0.342527	0.22416	-0.179781	0.179781	0.472562	0.472562
ENSG00000071246	VASH1	22846	4.7662	0.0103334	0.0191265	0.0206145	0.0206145	0.365687	0.365687
ENSG00000071282	LMCD1	29995	8.94387	0.000376538	0.0015506	3.80546e-06	3.80546e-06	0.0162796	0.0162796
ENSG00000071462	BUD23	114049	5.64188	0.00509781	0.0114198	0.00305737	0.00305737	-0.64344	0.64344
ENSG00000071537	SEL1L	6400	1.27263	0.272364	0.191812	0.512911	0.512911	0.119369	0.119369
ENSG00000071539	TRIP13	9319	7.40415	0.00129557	0.00410042	0.186695	0.186695	0.00600695	0.00600695
ENSG00000071553	ATP6AP1	537	2.98381	0.0554736	0.0639554	0.0944344	0.0944344	0.134745	0.134745
ENSG00000071564	TCF3	6929	5.18981	0.00732231	0.0148754	-0.507701	0.507701	0.00394546	0.00394546
ENSG00000071575	TRIB2	28951	0.160242	0.873161	0.401991	0.911066	0.911066	0.570025	0.570025
ENSG00000071626	DAZAP1	26528	11.25	7.47595e-05	0.000431259	0.00320702	0.00320702	0.037081	0.037081
ENSG00000071655	MBD3	53615	3.43743	0.0382809	0.0495846	-0.15085	0.15085	0.0207429	0.0207429
ENSG00000071677	PRLH	51052	3.7363	0.0274359	0.0392526	0.612756	0.612756	0.00666651	0.00666651
ENSG00000071794	HLTF	6596	8.37728	0.000560928	0.00210294	-0.0014241	0.0014241	0.000607209	0.000607209
ENSG00000071859	FAM50A	9130	9.3868	0.000277084	0.00122577	0.000640528	0.000640528	0.0198958	0.0198958
ENSG00000071889	FAM3A	60343	1.60432	0.19971	0.155445	0.295317	0.295317	0.038183	0.038183
ENSG00000071894	CPSF1	29894	1.54405	0.211085	0.161539	-0.695714	0.695714	0.0965876	0.0965876
ENSG00000071909	MYO3B	140469	4.06204	0.0186345	0.0293566	-0.516895	0.516895	0.0575796	0.0575796
ENSG00000071967	CYBRD1	79901	3.47354	0.0372113	0.0486538	-0.000510782	0.000510782	0.494432	0.494432
ENSG00000071991	CDH19	28513	3.80971	0.0235409	0.0347171	0.0229481	0.0229481	0.00393165	0.00393165
ENSG00000071994	PDCD2	5134	2.12346	0.117384	0.107713	-0.80578	0.80578	0.0516987	0.0516987
ENSG00000072041	SLC6A15	55117	32.0603	0	0	8.53811e-12	8.53811e-12	0.596634	0.596634
ENSG00000072042	RDH11	51109	4.95061	0.00888909	0.0171233	-0.0144518	0.0144518	0.417108	0.417108
ENSG00000072062	PRKACA	5566	13.9153	1.27922e-05	0.000100714	1.61709e-06	1.61709e-06	-0.940461	0.940461
ENSG00000072071	ADGRL1	22859	9.90192	0.000195104	0.000932347	1.88037e-05	1.88037e-05	-0.516235	0.516235
ENSG00000072080	SPP2	6694	2.47709	0.0855464	0.0864846	0.0312155	0.0312155	0.760546	0.760546
ENSG00000072110	ACTN1	87	2.47346	0.0858162	0.0866587	0.414632	0.414632	0.0614808	0.0614808
ENSG00000072121	ZFYVE26	23503	3.1716	0.0474318	0.0573736	-0.0310188	0.0310188	0.172344	0.172344
ENSG00000072133	RPS6KA6	27330	0.607805	0.533059	0.299901	0.622116	0.622116	-0.965963	0.965963
ENSG00000072134	EPN2	22905	4.77079	0.010295	0.0190694	-0.00165394	0.00165394	0.148995	0.148995
ENSG00000072135	PTPN18	26469	3.80039	0.0237451	0.0349267	0.0244196	0.0244196	0.186993	0.186993
ENSG00000072163	LIMS2	55679	13.4605	1.70231e-05	0.000127811	3.40604e-05	3.40604e-05	-0.0462983	0.0462983
ENSG00000072182	ASIC4	55515	15.1366	5.81872e-06	5.29825e-05	3.82892e-05	3.82892e-05	0.785251	0.785251
ENSG00000072195	SPEG	10290	43.8013	0	0	1.00622e-16	1.00622e-16	-0.899472	0.899472
ENSG00000072201	LNX1	84708	1.86366	0.158076	0.132106	0.684847	0.684847	0.0175331	0.0175331
ENSG00000072210	ALDH3A2	224	1.3097	0.262898	0.187292	-0.460969	0.460969	0.131058	0.131058
ENSG00000072274	TFRC	7037	1.34382	0.254478	0.183229	-0.047303	0.047303	0.390629	0.390629
ENSG00000072310	SREBF1	6720	0.26604	0.763934	0.374261	-0.413789	0.413789	0.936793	0.936793
ENSG00000072315	TRPC5	7224	0.983595	0.361059	0.232423	-0.547725	0.547725	0.549714	0.549714
ENSG00000072364	AFF4	27125	1.59093	0.202205	0.156699	-0.103948	0.103948	0.590545	0.590545
ENSG00000072401	UBE2D1	7321	8.50407	0.000512055	0.0019632	0.000198216	0.000198216	0.181508	0.181508
ENSG00000072415	MPP5	64398	0.498225	0.595907	0.321985	-0.465238	0.465238	-0.577877	0.577877
ENSG00000072422	RHOBTB1	9886	28.366	4.63151e-09	1.25152e-07	1.43753e-13	1.43753e-13	-0.963226	0.963226
ENSG00000072444			0.482876	0.606753	0.32552	0.391985	0.391985	0.722932	0.722932
ENSG00000072501	SMC1A	8243	12.2619	3.5773e-05	0.000234553	0.000390309	0.000390309	0.0106004	0.0106004
ENSG00000072506	HSD17B10	3028	7.27179	0.00146235	0.00452706	0.0226981	0.0226981	0.0519208	0.0519208
ENSG00000072518	MARK2	2011	1.56309	0.207436	0.159544	-0.581063	0.581063	0.0943879	0.0943879
ENSG00000072571	HMMR	3161	8.2135	0.000631015	0.00230168	0.222547	0.222547	0.000362794	0.000362794
ENSG00000072609	CHFR	55743	2.36662	0.0943306	0.0924382	0.235674	0.235674	0.0973299	0.0973299
ENSG00000072657	TRHDE	29953	7.19694	0.00155615	0.0047508	0.899724	0.899724	0.304238	0.304238
ENSG00000072682	P4HA2	8974	1.6808	0.186288	0.147788	0.0783757	0.0783757	-0.760202	0.760202
ENSG00000072694	FCGR2B	2213	0.0842747	0.932009	0.417247	0.472933	0.472933	0.7595	0.7595
ENSG00000072736	NFATC3	4775	12.3952	3.29454e-05	0.000218883	1.29342e-05	1.29342e-05	0.354076	0.354076
ENSG00000072756	TRNT1	51095	4.63728	0.01149	0.0206311	-0.00977468	0.00977468	0.022806	0.022806
ENSG00000072778	ACADVL	37	0.592996	0.541195	0.302836	-0.176691	0.176691	0.589591	0.589591
ENSG00000072786	STK10	6793	0.360146	0.695839	0.354105	0.648397	0.648397	0.469724	0.469724
ENSG00000072803	FBXW11	23291	5.77916	0.00456908	0.0105332	-0.00308678	0.00308678	0.0208957	0.0208957
ENSG00000072818	ACAP1	9744	1.09085	0.324955	0.216482	-0.536939	0.536939	0.172344	0.172344
ENSG00000072832	CRMP1	1400	5.05685	0.00815706	0.0161131	1.82601e-06	1.82601e-06	-0.432449	0.432449
ENSG00000072840	EVC	2121	3.67518	0.0318337	0.0436734	0.0012388	0.0012388	-0.520695	0.520695
ENSG00000072849	DERL2	51009	3.21932	0.0455985	0.0559176	0.020076	0.020076	0.560049	0.560049
ENSG00000072858	SIDT1	54847	4.36397	0.0144294	0.0243346	-0.0029778	0.0029778	0.978666	0.978666
ENSG00000072864	NDE1	54820	13.1534	2.05647e-05	0.000148316	0.000830776	0.000830776	0.00966985	0.00966985
ENSG00000072952	MRVI1	10335	4.78228	0.0101977	0.0189344	0.0643992	0.0643992	0.486887	0.486887
ENSG00000072954	TMEM38A	79041	0.572686	0.552616	0.306922	-0.416744	0.416744	-0.35121	0.35121
ENSG00000072958	AP1M1	8907	0.848842	0.414428	0.254945	0.944456	0.944456	0.272107	0.272107
ENSG00000073008	PVR	5817	35.7399	0	0	2.392e-10	2.392e-10	0.904583	0.904583
ENSG00000073009			4.35605	0.014527	0.024437	0.157564	0.157564	0.0129193	0.0129193
ENSG00000073050	XRCC1	7515	4.51283	0.01274	0.0222093	-0.415898	0.415898	0.00305856	0.00305856
ENSG00000073060	SCARB1	949	7.85687	0.000816331	0.00280619	0.00490839	0.00490839	0.594051	0.594051
ENSG00000073067	CYP2W1	54905	1.36847	0.248609	0.180382	-0.66611	0.66611	-0.118216	0.118216
ENSG00000073111	MCM2	4171	12.4696	3.14394e-05	0.000210529	0.0415366	0.0415366	0.000167822	0.000167822
ENSG00000073146	MOV10L1	54456	0.828206	0.423247	0.258618	0.764799	0.764799	0.334051	0.334051
ENSG00000073150	PANX2	56666	6.08506	0.00359885	0.00883971	3.16129e-05	3.16129e-05	0.590854	0.590854
ENSG00000073169	SELENOO	83642	1.88568	0.155036	0.130374	-0.0590617	0.0590617	0.32066	0.32066
ENSG00000073282	TP63	8626	2.78844	0.0653965	0.0715234	0.669253	0.669253	0.0119804	0.0119804
ENSG00000073331	ALPK1	80216	2.91572	0.0587063	0.0664036	0.0336374	0.0336374	-0.439142	0.439142
ENSG00000073350	LLGL2	3993	0.110367	0.911505	0.412125	-0.86564	0.86564	0.744801	0.744801
ENSG00000073417	PDE8A	5151	0.603138	0.535639	0.300795	-0.25422	0.25422	0.415521	0.415521
ENSG00000073464	CLCN4	1183	5.83928	0.00434821	0.0101498	0.425683	0.425683	0.00578279	0.00578279
ENSG00000073536	NLE1	54475	3.92012	0.0210386	0.0319262	-0.00442497	0.00442497	-0.409736	0.409736
ENSG00000073578	SDHA	6389	3.98423	0.019913	0.0307277	-0.00546384	0.00546384	0.285198	0.285198
ENSG00000073584	SMARCE1	6605	6.55838	0.00252372	0.0068325	0.0640821	0.0640821	0.018705	0.018705
ENSG00000073598	FNDC8	54752	0.786324	0.441541	0.265656	0.547101	0.547101	0.431434	0.431434
ENSG00000073605	GSDMB	55876	16.5032	2.42845e-06	2.55834e-05	6.31703e-08	6.31703e-08	0.346939	0.346939
ENSG00000073614	KDM5A	5927	0.681403	0.493051	0.285073	-0.733119	0.733119	0.181508	0.181508
ENSG00000073670	ADAM11	4185	20.0248	2.87153e-07	4.2163e-06	9.78344e-08	9.78344e-08	0.262563	0.262563
ENSG00000073711	PPP2R3A	5523	18.5439	7.58023e-07	9.73886e-06	9.72524e-09	9.72524e-09	0.319762	0.319762
ENSG00000073712	FERMT2	10979	4.67453	0.0111452	0.020168	0.023727	0.023727	0.556949	0.556949
ENSG00000073734	ABCB11	8647	1.18808	0.295432	0.202971	-0.175207	0.175207	0.0835395	0.0835395
ENSG00000073737	DHRS9	10170	0.924757	0.383333	0.24177	0.754869	0.754869	0.207817	0.207817
ENSG00000073754	CD5L	922	2.1369	0.115963	0.106776	-0.0494828	0.0494828	0.79555	0.79555
ENSG00000073756	PTGS2	5743	5.55346	0.00546651	0.0120217	-0.00154482	0.00154482	0.0460968	0.0460968
ENSG00000073792	IGF2BP2	10644	17.4714	1.37324e-06	1.59251e-05	4.68286e-15	4.68286e-15	0.263653	0.263653
ENSG00000073803	MAP3K13	9175	3.74178	0.0250945	0.0363533	0.0842316	0.0842316	0.211165	0.211165
ENSG00000073849	ST6GAL1	6480	1.37986	0.245952	0.179034	-0.362556	0.362556	0.259824	0.259824
ENSG00000073861	TBX21	30009	17.5267	1.33079e-06	1.55287e-05	-6.64675e-09	6.64675e-09	0.184082	0.184082
ENSG00000073905			25.2889	1.38945e-08	2.97578e-07	7.6979e-09	7.6979e-09	-0.818234	0.818234
ENSG00000073910	FRY	10129	7.68982	0.000924323	0.00307979	5.30007e-05	5.30007e-05	-0.538527	0.538527
ENSG00000073921	PICALM	8301	1.38762	0.24416	0.178112	-0.391822	0.391822	0.0723077	0.0723077
ENSG00000073969	NSF	4905	1.24968	0.278428	0.194703	0.192795	0.192795	-0.686301	0.686301
ENSG00000074047	GLI2	2736	11.4103	6.53351e-05	0.000383979	6.84389e-06	6.84389e-06	0.0477784	0.0477784
ENSG00000074054	CLASP1	23332	3.90431	0.0213265	0.0322588	0.021624	0.021624	0.13888	0.13888
ENSG00000074071	MRPS34	65993	7.99864	0.000737054	0.00259064	0.00163734	0.00163734	0.308678	0.308678
ENSG00000074181	NOTCH3	4854	4.17609	0.0169104	0.0272942	-0.0464044	0.0464044	0.257102	0.257102
ENSG00000074201	CLNS1A	1207	8.94755	0.000375634	0.00154901	-3.89709e-05	3.89709e-05	0.0119802	0.0119802
ENSG00000074211	PPP2R2C	5522	23.7884	2.93329e-08	5.6968e-07	8.6794e-14	8.6794e-14	-0.0851695	0.0851695
ENSG00000074219	TEAD2	8463	4.20461	0.0165071	0.0268236	0.000711845	0.000711845	0.288968	0.288968
ENSG00000074266	EED	8726	1.38505	0.244752	0.178418	-0.742017	0.742017	0.0978895	0.0978895
ENSG00000074276	CDHR2	54825	20.0972	2.7789e-07	4.10708e-06	1.82366e-07	1.82366e-07	-0.950003	0.950003
ENSG00000074317	SNCB	6620	1.20485	0.29067	0.200667	0.0779751	0.0779751	0.875851	0.875851
ENSG00000074319	TSG101	7251	2.82943	0.0631463	0.0698175	-0.0415366	0.0415366	0.151873	0.151873
ENSG00000074356	NCBP3	55421	2.64082	0.0741977	0.0780945	0.983236	0.983236	0.0387879	0.0387879
ENSG00000074370	ATP2A3	489	5.85151	0.00430399	0.0100633	-0.00266514	0.00266514	0.241201	0.241201
ENSG00000074410	CA12	771	3.52553	0.0357298	0.0472893	-0.00523247	0.00523247	0.601752	0.601752
ENSG00000074416	MGLL	11343	0.550277	0.565346	0.311618	-0.29058	0.29058	-0.60946	0.60946
ENSG00000074527	NTN4	59277	6.40387	0.00283632	0.00742019	0.000156527	0.000156527	-0.147109	0.147109
ENSG00000074582	BCS1L	617	5.42928	0.00604117	0.0129433	0.0338226	0.0338226	0.0609704	0.0609704
ENSG00000074590	NUAK1	9891	60.5683	0	0	6.21135e-29	6.21135e-29	-0.130937	0.130937
ENSG00000074603	DPP8	54878	5.69964	0.00486934	0.0110378	-0.00350159	0.00350159	0.0699971	0.0699971
ENSG00000074621	SLC24A1	9187	1.32697	0.258602	0.185295	-0.335067	0.335067	0.201238	0.201238
ENSG00000074657	ZNF532	55205	1.727	0.178703	0.143619	-0.068661	0.068661	0.312638	0.312638
ENSG00000074660	SCARF1	8578	6.96807	0.0018591	0.0054545	-1.34609e-07	1.34609e-07	0.145138	0.145138
ENSG00000074695	LMAN1	3998	13.1829	2.01856e-05	0.000146474	7.62368e-06	7.62368e-06	0.259045	0.259045
ENSG00000074696	HACD3	51495	6.16115	0.00339855	0.00847073	-0.00147581	0.00147581	0.00780797	0.00780797
ENSG00000074706	IPCEF1	26034	1.77216	0.17162	0.139727	-0.434677	0.434677	0.0953507	0.0953507
ENSG00000074755	ZZEF1	23140	2.03013	0.127864	0.114459	-0.0531816	0.0531816	0.883437	0.883437
ENSG00000074771	NOX3	50508	0.453485	0.63076	0.333237	0.614466	0.614466	0.370105	0.370105
ENSG00000074800	ENO1	2023	14.9392	6.67091e-06	5.93505e-05	0.000236634	0.000236634	0.02806	0.02806
ENSG00000074803	SLC12A1	6557	1.63698	0.193826	0.151995	9.77922e-05	9.77922e-05	0.00922341	0.00922341
ENSG00000074842	MYDGF	56005	0.33706	0.712214	0.359053	0.61277	0.61277	-0.991907	0.991907
ENSG00000074855	ANO8	57719	2.17068	0.112449	0.10451	0.225355	0.225355	0.141358	0.141358
ENSG00000074935	TUBE1	51175	5.55243	0.005471	0.0120252	-0.949152	0.949152	0.00301308	0.00301308
ENSG00000074964	ARHGEF10L	55160	6.96211	0.0018677	0.00547351	2.97032e-08	2.97032e-08	-0.744064	0.744064
ENSG00000074966	TXK	7294	1.3049	0.264098	0.187783	-0.0823282	0.0823282	0.176734	0.176734
ENSG00000075035	WSCD2	9671	4.39701	0.0140353	0.0238559	3.07036e-09	3.07036e-09	0.284988	0.284988
ENSG00000075043	KCNQ2	3785	0.406153	0.663846	0.344218	0.426203	0.426203	0.418776	0.418776
ENSG00000075073	TACR2	6865	6.7762	0.00214617	0.00606662	-6.8261e-05	6.8261e-05	-0.601733	0.601733
ENSG00000075089	ACTR6	64431	6.1688	0.00337987	0.00843251	-0.482075	0.482075	0.00104519	0.00104519
ENSG00000075131	TIPIN	54962	3.68558	0.0315814	0.0434173	0.86564	0.86564	0.0268311	0.0268311
ENSG00000075142	SRI	6717	2.25778	0.103939	0.0989422	0.130226	0.130226	0.403998	0.403998
ENSG00000075151	EIF4G3	8672	2.69048	0.0710863	0.0758986	-0.0241405	0.0241405	0.13741	0.13741
ENSG00000075188	NUP37	79023	6.42562	0.00278963	0.00733298	0.162275	0.162275	0.00235002	0.00235002
ENSG00000075213	SEMA3A	10371	6.71921	0.00224155	0.00625909	1.04132e-05	1.04132e-05	0.162417	0.162417
ENSG00000075218	GTSE1	51512	9.6867	0.000226112	0.00104789	0.0436444	0.0436444	0.00347635	0.00347635
ENSG00000075223	SEMA3C	10512	12.9082	2.39163e-05	0.000167915	7.68795e-07	7.68795e-07	0.308192	0.308192
ENSG00000075234	TTC38	55020	4.90095	0.00925757	0.0176354	-0.000918674	0.000918674	0.0690054	0.0690054
ENSG00000075239	ACAT1	38	6.50059	0.00263881	0.00705133	-0.000435748	0.000435748	0.0558791	0.0558791
ENSG00000075240	GRAMD4	23151	1.6316	0.19476	0.152574	0.355027	0.355027	0.0594601	0.0594601
ENSG00000075275	CELSR1	9620	0.126431	0.899006	0.409009	0.879577	0.879577	-0.317971	0.317971
ENSG00000075290	WNT8B	7479	0.218962	0.828092	0.389503	0.0359171	0.0359171	-0.704014	0.704014
ENSG00000075292	ZNF638	27332	4.88394	0.00938698	0.0178156	-0.643104	0.643104	0.00406842	0.00406842
ENSG00000075303	SLC25A40	55972	4.80691	0.00999426	0.0186591	-0.805209	0.805209	0.00447136	0.00447136
ENSG00000075336	TIMM21	29090	8.07294	0.000698484	0.00248771	0.0310764	0.0310764	0.0110729	0.0110729
ENSG00000075340	ADD2	119	70.6967	0	0	2.05272e-24	2.05272e-24	0.937893	0.937893
ENSG00000075388	FGF4	2249	3.73565	0.0302389	0.0422006	0.612756	0.612756	0.00666651	0.00666651
ENSG00000075391	RASAL2	9462	8.63547	0.000466883	0.00182959	2.81767e-09	2.81767e-09	0.814103	0.814103
ENSG00000075399	VPS9D1	9605	5.61002	0.00522674	0.0116203	0.00105022	0.00105022	-0.428311	0.428311
ENSG00000075407	ZNF37A	7587	3.55842	0.0348109	0.0464335	-0.448293	0.448293	0.028126	0.028126
ENSG00000075413	MARK3	4140	0.485589	0.603523	0.32453	0.560526	0.560526	0.277783	0.277783
ENSG00000075415	SLC25A3	5250	0.392343	0.673335	0.347222	0.983824	0.983824	-0.38304	0.38304
ENSG00000075420	FNDC3B	64778	6.35567	0.00293896	0.00761787	-0.000130649	0.000130649	0.682913	0.682913
ENSG00000075426	FOSL2	2355	3.66696	0.0320285	0.0438419	0.0170615	0.0170615	-0.973519	0.973519
ENSG00000075429	CACNG5	27091	1.29047	0.267779	0.189663	0.550363	0.550363	0.857931	0.857931
ENSG00000075461	CACNG4	27092	0.0296951	0.975521	0.428155	0.498378	0.498378	-0.685289	0.685289
ENSG00000075539	FRYL	285527	1.73939	0.176733	0.14259	-0.767225	0.767225	0.0432542	0.0432542
ENSG00000075568	TMEM131	23505	3.20183	0.0462647	0.0564464	0.411686	0.411686	0.0372487	0.0372487
ENSG00000075618	FSCN1	6624	5.80871	0.00445886	0.0103367	-0.000248526	0.000248526	0.168891	0.168891
ENSG00000075624	ACTB	60	2.4201	0.0899509	0.0894746	-0.0214145	0.0214145	0.395226	0.395226
ENSG00000075643	MOCOS	55034	2.91881	0.0585557	0.0663112	0.0125614	0.0125614	0.833481	0.833481
ENSG00000075651	PLD1	5337	18.7299	6.77744e-07	8.81818e-06	-7.33744e-10	7.33744e-10	0.182717	0.182717
ENSG00000075673	ATP12A	479	10.6334	0.000117411	0.000621695	6.27176e-11	6.27176e-11	0.769256	0.769256
ENSG00000075702	WDR62	284403	4.82427	0.00985297	0.0184572	-0.415476	0.415476	0.00599851	0.00599851
ENSG00000075711	DLG1	1739	3.46264	0.0375307	0.0489504	-0.430841	0.430841	0.00817906	0.00817906
ENSG00000075785	RAB7A	7879	5.08067	0.00800085	0.0158868	0.0546501	0.0546501	0.0432542	0.0432542
ENSG00000075790	BCAP29	55973	7.61042	0.000980653	0.00322338	-0.00356843	0.00356843	0.0971439	0.0971439
ENSG00000075826	SEC31B	25956	1.5317	0.213506	0.162833	-0.127258	0.127258	0.140363	0.140363
ENSG00000075856	SART3	9733	3.07305	0.051492	0.0607147	-0.484836	0.484836	0.0109856	0.0109856
ENSG00000075884	ARHGAP15	55843	8.99497	0.000363465	0.00151058	-0.000885334	0.000885334	0.0351974	0.0351974
ENSG00000075886	TUBA3D	113457	4.06614	0.0185688	0.0292819	0.115221	0.115221	0.0890615	0.0890615
ENSG00000075891	PAX2	5076	62.0215	0	0	5.32005e-18	5.32005e-18	-0.00441659	0.00441659
ENSG00000075914	EXOSC7	23016	2.57671	0.0784152	0.0812261	0.590698	0.590698	0.0610976	0.0610976
ENSG00000075945	KIFAP3	22920	27.1933	8.49109e-09	2.082e-07	5.19191e-10	5.19191e-10	0.0311656	0.0311656
ENSG00000075975	MKRN2	23609	3.38695	0.0398374	0.0509808	0.137492	0.137492	0.170036	0.170036
ENSG00000076003	MCM6	4175	13.8563	1.32724e-05	0.000104058	0.16495	0.16495	3.3059e-05	3.3059e-05
ENSG00000076043	REXO2	25996	0.028486	0.976508	0.428418	-0.618994	0.618994	-0.961022	0.961022
ENSG00000076053	RBM7	10179	8.77611	0.000422921	0.00169509	-0.000222682	0.000222682	0.221789	0.221789
ENSG00000076067	RBMS2	5939	6.86305	0.00201357	0.00577816	1.90543e-05	1.90543e-05	-0.549544	0.549544
ENSG00000076108	BAZ2A	11176	0.758297	0.454175	0.270617	0.422264	0.422264	0.300426	0.300426
ENSG00000076201	PTPN23	25930	0.312739	0.729666	0.364302	0.947097	0.947097	0.230274	0.230274
ENSG00000076242	MLH1	4292	3.02397	0.053651	0.0624749	-0.885396	0.885396	0.0282585	0.0282585
ENSG00000076248	UNG	7374	9.87683	0.000198401	0.000945354	0.357333	0.357333	8.11216e-05	8.11216e-05
ENSG00000076258	FMO4	2329	14.2911	1.00882e-05	8.32954e-05	9.02254e-06	9.02254e-06	0.0477314	0.0477314
ENSG00000076321	KLHL20	27252	6.5832	0.0024789	0.0067454	0.00566549	0.00566549	0.129303	0.129303
ENSG00000076344	RGS11	8786	0.546492	0.567504	0.31237	0.663131	0.663131	-0.962828	0.962828
ENSG00000076351	SLC46A1	113235	2.06988	0.12328	0.111524	-0.0537284	0.0537284	0.906775	0.906775
ENSG00000076356	PLXNA2	5362	25.3847	1.38945e-08	2.97578e-07	4.52358e-21	4.52358e-21	-0.219347	0.219347
ENSG00000076382	SPAG5	10615	7.59625	0.00100849	0.00330441	0.00578185	0.00578185	0.0484617	0.0484617
ENSG00000076513	ANKRD13A	88455	2.89486	0.0597465	0.0671922	-0.00775428	0.00775428	-0.888534	0.888534
ENSG00000076554	TPD52	7163	5.34086	0.00648137	0.0136244	0.0527295	0.0527295	0.0521437	0.0521437
ENSG00000076555	ACACB	32	11.6557	5.24572e-05	0.000318352	-1.45315e-06	1.45315e-06	-0.983079	0.983079
ENSG00000076604	TRAF4	9618	18.8115	6.55358e-07	8.62665e-06	-1.9877e-08	1.9877e-08	0.802673	0.802673
ENSG00000076641	PAG1	55824	2.50275	0.0836398	0.0850575	-0.12818	0.12818	0.979402	0.979402
ENSG00000076650	GPATCH1	55094	1.49689	0.220488	0.16636	-0.337661	0.337661	0.159663	0.159663
ENSG00000076662	ICAM3	3385	12.1821	3.76534e-05	0.000244532	-8.8832e-07	8.8832e-07	-0.190092	0.190092
ENSG00000076685	NT5C2	22978	4.17082	0.0169857	0.0273898	0.21921	0.21921	0.0154592	0.0154592
ENSG00000076706	MCAM	4162	1.22805	0.284224	0.197581	-0.344391	0.344391	0.173216	0.173216
ENSG00000076716	GPC4	2239	11.0785	8.52027e-05	0.00048249	1.74468e-05	1.74468e-05	0.416531	0.416531
ENSG00000076770	MBNL3	55796	10.138	0.000165951	0.000819897	2.87941e-05	2.87941e-05	0.239355	0.239355
ENSG00000076826	CAMSAP3	57662	2.17324	0.112189	0.104324	0.0527295	0.0527295	-0.234965	0.234965
ENSG00000076864	RAP1GAP	5909	0.969841	0.366031	0.23449	0.393046	0.393046	-0.211501	0.211501
ENSG00000076924	XAB2	56949	2.88133	0.0604421	0.0677811	-0.0815508	0.0815508	0.116336	0.116336
ENSG00000076928	ARHGEF1|LOC100505585	9138|100505585	3.05783	0.0521461	0.0612133	-0.15085	0.15085	0.0264528	0.0264528
ENSG00000076944	STXBP2	6813	0.902461	0.392199	0.245566	0.574011	0.574011	0.273317	0.273317
ENSG00000076984	MAP2K7	5609	2.19655	0.109844	0.102826	-0.0833739	0.0833739	0.387077	0.387077
ENSG00000077009	NMRK2	27231	1.37953	0.246031	0.179054	0.131112	0.131112	0.635951	0.635951
ENSG00000077044	DGKD	8527	24.1011	2.23856e-08	4.46308e-07	-4.34206e-10	4.34206e-10	0.131058	0.131058
ENSG00000077063	CTTNBP2	83992	23.6198	3.08767e-08	5.94025e-07	1.4635e-16	1.4635e-16	0.949963	0.949963
ENSG00000077080	ACTL6B	51412	4.6992	0.0109207	0.0198912	0.128894	0.128894	0.00361669	0.00361669
ENSG00000077092	RARB	5915	6.19341	0.00331877	0.00831233	0.307734	0.307734	0.208483	0.208483
ENSG00000077097	TOP2B	7155	4.58172	0.0120308	0.0212946	0.902887	0.902887	0.00222366	0.00222366
ENSG00000077147	TM9SF3	56889	7.28318	0.00144819	0.00449003	0.0129049	0.0129049	0.0319682	0.0319682
ENSG00000077150	NFKB2	4791	0.506161	0.591164	0.320479	0.339149	0.339149	-0.886349	0.886349
ENSG00000077152	UBE2T	29089	14.8154	7.21048e-06	6.31035e-05	0.0110555	0.0110555	6.08996e-05	6.08996e-05
ENSG00000077157	PPP1R12B	4660	10.001	0.000182439	0.000884932	0.000953175	0.000953175	0.0669193	0.0669193
ENSG00000077232	DNAJC10	54431	5.63837	0.00511178	0.0114433	0.00113552	0.00113552	-0.55633	0.55633
ENSG00000077235	GTF3C1	2975	8.59679	0.000479683	0.00186662	0.000277958	0.000277958	0.129303	0.129303
ENSG00000077238	IL4R	3566	5.24574	0.00700114	0.0144203	0.000322299	0.000322299	-0.837801	0.837801
ENSG00000077254	USP33	23032	1.48782	0.222336	0.167407	0.990294	0.990294	0.088029	0.088029
ENSG00000077264	PAK3	5063	25.5488	1.23507e-08	2.68603e-07	2.46454e-11	2.46454e-11	-0.32228	0.32228
ENSG00000077274	CAPN6	827	32.6451	0	0	9.46198e-15	9.46198e-15	0.359152	0.359152
ENSG00000077279	DCX	1641	10.8962	9.77294e-05	0.000539566	9.18265e-11	9.18265e-11	0.73953	0.73953
ENSG00000077312	SNRPA	6626	2.49333	0.084335	0.0855487	-0.140743	0.140743	0.0530432	0.0530432
ENSG00000077327	SPAG6	9576	15.9912	3.31616e-06	3.31162e-05	-5.03828e-09	5.03828e-09	0.000746793	0.000746793
ENSG00000077348	EXOSC5	56915	5.24374	0.0070124	0.0144258	-0.347219	0.347219	0.00148283	0.00148283
ENSG00000077380	DYNC1I2	1781	9.50676	0.000255653	0.00115067	0.00854406	0.00854406	0.000889738	0.000889738
ENSG00000077420	APBB1IP	54518	15.8861	3.51145e-06	3.45908e-05	3.08786e-07	3.08786e-07	0.426164	0.426164
ENSG00000077454	LRCH4	4034	4.19456	0.0166476	0.0269876	-0.0115306	0.0115306	0.0630333	0.0630333
ENSG00000077458	FAM76B	143684	4.93306	0.00901674	0.0172864	-0.0289001	0.0289001	0.0119489	0.0119489
ENSG00000077463	SIRT6	51548	0.883734	0.399853	0.248861	-0.393455	0.393455	0.195448	0.195448
ENSG00000077498	TYR	7299	0.183281	0.855545	0.397163	0.38718	0.38718	0.0968068	0.0968068
ENSG00000077514	POLD3	10714	7.25541	0.00148272	0.00457752	0.874927	0.874927	0.000296514	0.000296514
ENSG00000077522	ACTN2	88	3.09553	0.0505197	0.0598805	0.000998926	0.000998926	0.968767	0.968767
ENSG00000077549	CAPZB	832	10.0368	0.000177844	0.000867414	0.005209	0.005209	0.00551125	0.00551125
ENSG00000077585	GPR137B	7107	1.54897	0.210135	0.161029	0.00158844	0.00158844	0.948535	0.948535
ENSG00000077616	NAALAD2	10003	10.1145	0.000168574	0.000830119	1.963e-05	1.963e-05	0.420291	0.420291
ENSG00000077684	JADE1	79960	9.57927	0.000243271	0.00110984	0.000341053	0.000341053	0.146159	0.146159
ENSG00000077713	SLC25A43	203427	6.61979	0.00241167	0.006608	0.00495359	0.00495359	0.330186	0.330186
ENSG00000077721	UBE2A	7319	7.50413	0.00117066	0.00377538	0.00126249	0.00126249	0.103336	0.103336
ENSG00000077782	FGFR1	2260	27.1364	8.49109e-09	2.082e-07	3.00067e-09	3.00067e-09	-0.574416	0.574416
ENSG00000077800	FKBP6	8468	0.0827884	0.933172	0.41755	-0.925676	0.925676	0.799059	0.799059
ENSG00000077809			0.577285	0.55005	0.306048	-0.763849	0.763849	0.281474	0.281474
ENSG00000077935	SMC1B	27127	11.6322	5.32199e-05	0.000322459	0.00496015	0.00496015	0.0121281	0.0121281
ENSG00000077942	FBLN1	2192	2.5055	0.0834306	0.0849238	-0.0143621	0.0143621	0.0947476	0.0947476
ENSG00000077943	ITGA8	8516	13.0456	2.19448e-05	0.000156774	-2.69754e-07	2.69754e-07	0.410784	0.410784
ENSG00000077984	CST7	8530	0.726587	0.468976	0.27627	0.646003	0.646003	-0.465191	0.465191
ENSG00000078018	MAP2	4133	2.95582	0.0567757	0.0649048	0.0232748	0.0232748	-0.173216	0.173216
ENSG00000078043	PIAS2	9063	2.38154	0.0930887	0.0916401	0.079887	0.079887	0.517428	0.517428
ENSG00000078053	AMPH	273	38.8479	0	0	7.52679e-13	7.52679e-13	0.447889	0.447889
ENSG00000078061	ARAF	369	10.3956	0.000138947	0.000710975	2.12822e-05	2.12822e-05	0.336638	0.336638
ENSG00000078070	MCCC1	56922	2.94195	0.0574308	0.0653913	0.504401	0.504401	0.0196042	0.0196042
ENSG00000078081	LAMP3	27074	6.85347	0.00202718	0.00580758	-0.0149011	0.0149011	-0.0140667	0.0140667
ENSG00000078098	FAP	2191	0.573532	0.552153	0.306756	-0.279282	0.279282	0.319979	0.319979
ENSG00000078114	NEBL	10529	1.841	0.161283	0.133907	0.0324826	0.0324826	-0.0332797	0.0332797
ENSG00000078124	ACER3	55331	0.675335	0.496239	0.286218	-0.501111	0.501111	0.222138	0.222138
ENSG00000078140	UBE2K	3093	14.5277	8.68021e-06	7.34528e-05	6.1026e-05	6.1026e-05	0.0541858	0.0541858
ENSG00000078142	PIK3C3	5289	11.3278	7.05556e-05	0.000410587	0.05847	0.05847	0.000575029	0.000575029
ENSG00000078177	N4BP2	55728	5.58057	0.00534795	0.0118161	0.00477501	0.00477501	0.339427	0.339427
ENSG00000078237	TIGAR	57103	4.16199	0.0171144	0.0275345	0.101925	0.101925	-0.32246	0.32246
ENSG00000078246	TULP3	7289	2.15844	0.113711	0.105295	-0.621075	0.621075	0.0300992	0.0300992
ENSG00000078269	SYNJ2	8871	0.128641	0.897296	0.408545	0.713781	0.713781	0.935327	0.935327
ENSG00000078295	ADCY2	108	40.144	0	0	6.7592e-09	6.7592e-09	0.706346	0.706346
ENSG00000078304	PPP2R5C	5527	17.5392	1.32538e-06	1.54978e-05	-3.15324e-08	3.15324e-08	0.0481476	0.0481476
ENSG00000078319			3.89418	0.0215127	0.0324694	-0.859266	0.859266	0.0341694	0.0341694
ENSG00000078328	RBFOX1	54715	63.9137	0	0	9.48826e-32	9.48826e-32	0.582308	0.582308
ENSG00000078369	GNB1	2782	13.1409	2.07121e-05	0.000149236	3.56285e-05	3.56285e-05	0.138635	0.138635
ENSG00000078399	HOXA9	3205	4.37668	0.0142756	0.0241474	-0.000860935	0.000860935	-0.897475	0.897475
ENSG00000078401	EDN1	1906	8.33597	0.000577759	0.00214921	-3.84758e-05	3.84758e-05	-0.196404	0.196404
ENSG00000078403	MLLT10	8028	5.12583	0.0077122	0.0154651	-0.01264	0.01264	0.0492014	0.0492014
ENSG00000078487	ZCWPW1	55063	4.42992	0.0136535	0.0233816	0.524374	0.524374	0.0103365	0.0103365
ENSG00000078549	ADCYAP1R1	117	2.57129	0.0787839	0.0815113	0.00228989	0.00228989	0.0817751	0.0817751
ENSG00000078579	FGF20	26281	6.01049	0.00380945	0.00921422	2.97195e-05	2.97195e-05	0.377678	0.377678
ENSG00000078589	P2RY10	27334	1.40694	0.239747	0.175966	-0.106801	0.106801	-0.79555	0.79555
ENSG00000078596	ITM2A	9452	11.3482	6.95351e-05	0.000405487	7.31415e-06	7.31415e-06	-0.915549	0.915549
ENSG00000078618	NRDC	4898	2.42625	0.0894595	0.0891547	-0.746479	0.746479	0.0214118	0.0214118
ENSG00000078668	VDAC3	7419	9.64386	0.000232819	0.00107235	0.050691	0.050691	0.0083364	0.0083364
ENSG00000078674	PCM1	5108	13.3445	1.82613e-05	0.000135346	0.000635349	0.000635349	0.00711071	0.00711071
ENSG00000078687	TNRC6C	57690	6.9463	0.00189017	0.00552189	0.000340092	0.000340092	0.714998	0.714998
ENSG00000078699	CBFA2T2	9139	4.32808	0.0148718	0.0248554	-0.054743	0.054743	0.0218858	0.0218858
ENSG00000078725	BRINP1	1620	8.29354	0.000595924	0.00220585	0.000147907	0.000147907	-0.100474	0.100474
ENSG00000078747	ITCH	83737	4.31773	0.0150018	0.0249873	0.0124057	0.0124057	0.452344	0.452344
ENSG00000078795	PKD2L2	27039	0.498932	0.595477	0.321906	-0.108738	0.108738	0.487756	0.487756
ENSG00000078804	TP53INP2	58476	1.7504	0.174987	0.141643	-0.181461	0.181461	-0.370594	0.370594
ENSG00000078808	SDF4	51150	1.31253	0.262182	0.186981	0.305641	0.305641	0.531245	0.531245
ENSG00000078814	MYH7B	57644	0.554095	0.563144	0.310801	0.0122261	0.0122261	0.701963	0.701963
ENSG00000078898	BPIFB2	80341	1.30639	0.263724	0.187629	0.623386	0.623386	0.180237	0.180237
ENSG00000078900	TP73	7161	0.500986	0.594242	0.321492	-0.00076693	0.00076693	0.949636	0.949636
ENSG00000078902	TOLLIP	54472	1.03634	0.342812	0.224256	0.305641	0.305641	-0.613988	0.613988
ENSG00000078967	UBE2D4	51619	1.09482	0.323691	0.215959	-0.1883	0.1883	0.356957	0.356957
ENSG00000079101	CLUL1	27098	41.2973	0	0	9.0913e-15	9.0913e-15	0.859794	0.859794
ENSG00000079102	RUNX1T1	862	6.20008	0.00330123	0.00828407	0.00177655	0.00177655	-0.362717	0.362717
ENSG00000079112	CDH17	1015	0.304469	0.735643	0.366109	0.484781	0.484781	0.0293537	0.0293537
ENSG00000079134	THOC1	9984	4.09809	0.0180708	0.0286996	0.544011	0.544011	0.00755517	0.00755517
ENSG00000079150	FKBP7	51661	0.211089	0.834022	0.391002	0.407499	0.407499	0.786316	0.786316
ENSG00000079156	OSBPL6	114880	29.962	2.31575e-09	6.70859e-08	9.54858e-21	9.54858e-21	0.791988	0.791988
ENSG00000079215	SLC1A3	6507	0.237908	0.8139	0.385543	0.17109	0.17109	0.282711	0.282711
ENSG00000079246	XRCC5	7520	7.92804	0.000775225	0.00269703	0.0280987	0.0280987	0.00691655	0.00691655
ENSG00000079257	LXN	56925	2.12102	0.117643	0.107885	-0.203066	0.203066	0.0810517	0.0810517
ENSG00000079263	SP140	11262	3.60457	0.0336071	0.0453224	-0.00968107	0.00968107	0.302151	0.302151
ENSG00000079277	MKNK1	8569	0.422971	0.652186	0.340331	0.465689	0.465689	-0.845013	0.845013
ENSG00000079308	TNS1	7145	0.932557	0.380236	0.240355	-0.316557	0.316557	0.296142	0.296142
ENSG00000079313	REXO1	57455	0.973093	0.364812	0.233996	-0.186572	0.186572	0.36789	0.36789
ENSG00000079332	SAR1A	56681	7.82798	0.00083403	0.00285309	4.97647e-05	4.97647e-05	0.985286	0.985286
ENSG00000079335	CDC14A	8556	0.365116	0.692329	0.353112	-0.828114	0.828114	0.37953	0.37953
ENSG00000079337	RAPGEF3	10411	6.38071	0.00288499	0.00752041	-0.000412732	0.000412732	-0.490943	0.490943
ENSG00000079385	CEACAM1	634	0.497437	0.596385	0.322138	0.274081	0.274081	-0.399856	0.399856
ENSG00000079387	SENP1	29843	0.818007	0.427631	0.260202	0.5705	0.5705	0.307365	0.307365
ENSG00000079393	DUSP13	51207	9.76317	0.000214621	0.00100666	-7.1839e-06	7.1839e-06	0.705646	0.705646
ENSG00000079432	CIC	23152	0.0242251	0.979993	0.429353	0.75655	0.75655	0.438597	0.438597
ENSG00000079435	LIPE	3991	2.97773	0.0557545	0.0641368	-0.366651	0.366651	0.0246297	0.0246297
ENSG00000079459	FDFT1	2222	8.96869	0.000370059	0.00153148	0.0491421	0.0491421	0.00441989	0.00441989
ENSG00000079462	PAFAH1B3	5050	2.48835	0.084707	0.085856	-0.176219	0.176219	0.0579811	0.0579811
ENSG00000079482	OPHN1	4983	7.03181	0.00177153	0.00525787	0.000610028	0.000610028	0.307365	0.307365
ENSG00000079557	AFM	173	1.21757	0.28709	0.199014	0.888091	0.888091	0.804808	0.804808
ENSG00000079616	KIF22	3835	10.5875	0.000121385	0.000638531	0.00281072	0.00281072	0.00508902	0.00508902
ENSG00000079689	SCGN	10590	0.812455	0.430024	0.261224	0.82845	0.82845	-0.233107	0.233107
ENSG00000079691	CARMIL1	55604	10.082	0.000172307	0.000846081	-2.12473e-05	2.12473e-05	0.188848	0.188848
ENSG00000079739	PGM1	5236	2.41137	0.0906574	0.0900103	0.341389	0.341389	0.115908	0.115908
ENSG00000079785	DDX1	1653	5.6664	0.00500026	0.0112495	0.752629	0.752629	0.00232851	0.00232851
ENSG00000079805	DNM2	1785	2.01022	0.130232	0.11593	-0.18002	0.18002	0.158844	0.158844
ENSG00000079819	EPB41L2	2037	0.266218	0.763801	0.374247	-0.645748	0.645748	-0.739226	0.739226
ENSG00000079841	RIMS1	22999	0.637266	0.516875	0.29401	0.117186	0.117186	-0.728803	0.728803
ENSG00000079931	MOXD1	26002	30.7744	0	0	-4.82499e-12	4.82499e-12	0.316187	0.316187
ENSG00000079950	STX7	8417	2.19469	0.110029	0.102943	-0.811493	0.811493	0.0933032	0.0933032
ENSG00000079974	RABL2B	11158	2.92674	0.0581729	0.0659826	-0.206223	0.206223	0.00840465	0.00840465
ENSG00000079999	KEAP1	9817	4.17729	0.0168931	0.0272777	-0.283902	0.283902	0.012043	0.012043
ENSG00000080007	DDX43	55510	0.0852326	0.931262	0.417088	-0.909309	0.909309	-0.82126	0.82126
ENSG00000080031	PTPRH	5794	5.76925	0.00460513	0.0105924	0.0578131	0.0578131	0.880899	0.880899
ENSG00000080166	DCT	1638	3.60734	0.0335325	0.0452783	0.14834	0.14834	-0.23824	0.23824
ENSG00000080189	SLC35C2	51006	1.04739	0.339127	0.222741	0.360035	0.360035	0.225297	0.225297
ENSG00000080200	CRYBG3	131544	2.94922	0.0570863	0.0651441	-0.00388381	0.00388381	0.341295	0.341295
ENSG00000080224	EPHA6	285220	2.77963	0.065887	0.0718529	0.0951609	0.0951609	0.137774	0.137774
ENSG00000080293	SCTR	6344	7.03432	0.00176848	0.00525159	0.0432525	0.0432525	0.789472	0.789472
ENSG00000080298	RFX3	5991	3.88298	0.0217221	0.0327054	-0.0379186	0.0379186	0.0345617	0.0345617
ENSG00000080345	RIF1	55183	3.60632	0.0335606	0.0452978	0.092561	0.092561	0.0626421	0.0626421
ENSG00000080371	RAB21	23011	8.94448	0.000376356	0.00155013	2.52795e-05	2.52795e-05	0.656049	0.656049
ENSG00000080493	SLC4A4	8671	2.97544	0.0558574	0.0642078	0.00312658	0.00312658	0.314334	0.314334
ENSG00000080503	SMARCA2	6595	3.57105	0.0344713	0.0461281	-0.0151765	0.0151765	-0.46183	0.46183
ENSG00000080511	RDH8	50700	12.7424	2.65239e-05	0.000183307	0.103401	0.103401	0.000151153	0.000151153
ENSG00000080546	SESN1	27244	10.8864	9.84264e-05	0.000542881	-4.75342e-06	4.75342e-06	0.170899	0.170899
ENSG00000080561	MID2	11043	5.44098	0.00598415	0.0128517	0.036311	0.036311	0.0692876	0.0692876
ENSG00000080572	PIH1D3	139212	0.309528	0.731988	0.365008	0.806907	0.806907	0.277243	0.277243
ENSG00000080573	COL5A3	50509	5.62247	0.00517742	0.0115489	-0.0116297	0.0116297	0.273045	0.273045
ENSG00000080603	SRCAP	10847	6.15902	0.00340353	0.00847463	0.0230071	0.0230071	0.0148428	0.0148428
ENSG00000080608	PUM3	9933	3.15624	0.0480359	0.0578549	-0.54867	0.54867	0.0156961	0.0156961
ENSG00000080618	CPB2	1361	0.747493	0.459106	0.272423	-0.493793	0.493793	0.497389	0.497389
ENSG00000080644	CHRNA3	1136	5.51689	0.0056327	0.012288	0.00125981	0.00125981	-0.465693	0.465693
ENSG00000080709	KCNN2	3781	122.395	0	0	5.81089e-32	5.81089e-32	0.752316	0.752316
ENSG00000080802	CNOT4	4850	6.31953	0.00302069	0.00776067	-0.00221363	0.00221363	0.117628	0.117628
ENSG00000080815	PSEN1	5663	1.6623	0.189414	0.149603	-0.257923	0.257923	0.337566	0.337566
ENSG00000080819	CPOX	1371	6.39207	0.00286107	0.00747017	0.183153	0.183153	0.00928852	0.00928852
ENSG00000080822	CLDND1	56650	6.75889	0.0021752	0.0061279	0.00117444	0.00117444	0.39728	0.39728
ENSG00000080823	MOK	5891	3.22109	0.0455347	0.055865	0.000251766	0.000251766	0.929462	0.929462
ENSG00000080824	HSP90AA1	3320	9.50213	0.00025648	0.00115325	0.000651007	0.000651007	0.019701	0.019701
ENSG00000080839	RBL1	5933	6.72766	0.00222778	0.00623158	0.140842	0.140842	0.0086827	0.0086827
ENSG00000080845	DLGAP4	22839	1.81142	0.165641	0.136448	0.0921329	0.0921329	0.191343	0.191343
ENSG00000080854	IGSF9B	22997	67.4437	0	0	2.21984e-16	2.21984e-16	0.966697	0.966697
ENSG00000080910	CFHR2	3080	0.0658091	0.946507	0.420834	0.959525	0.959525	0.431466	0.431466
ENSG00000080947	CROCCP3	114819	2.10679	0.119178	0.108925	0.020155	0.020155	0.46183	0.46183
ENSG00000080986	NDC80	10403	7.80992	0.000845437	0.00287942	0.457168	0.457168	0.000786872	0.000786872
ENSG00000081014	AP4E1	23431	1.10015	0.322	0.215182	0.915744	0.915744	0.105006	0.105006
ENSG00000081019	RSBN1	54665	2.0525	0.125265	0.112803	-0.143043	0.143043	0.18761	0.18761
ENSG00000081026	MAGI3	260425	18.8404	6.44551e-07	8.52929e-06	6.46968e-10	6.46968e-10	-0.91994	0.91994
ENSG00000081041	CXCL2	2920	0.0303672	0.974972	0.428043	0.620167	0.620167	-0.77774	0.77774
ENSG00000081051	AFP	174	2.49774	0.084002	0.0853256	0.00450368	0.00450368	0.396546	0.396546
ENSG00000081052	COL4A4	1286	2.0971	0.120238	0.10964	-0.0390936	0.0390936	0.21421	0.21421
ENSG00000081059	TCF7	6932	13.9388	1.26185e-05	9.96607e-05	-3.51688e-08	3.51688e-08	0.120687	0.120687
ENSG00000081087	OSTM1	28962	2.43273	0.0889514	0.0888411	0.152746	0.152746	0.462391	0.462391
ENSG00000081138	CDH7	1005	6.6275	0.00239763	0.00657608	0.0231	0.0231	0.169016	0.169016
ENSG00000081148	IMPG2	50939	1.06908	0.331934	0.219558	0.37811	0.37811	-0.409212	0.409212
ENSG00000081154	PCNP	57092	1.18094	0.297512	0.203976	-0.75655	0.75655	0.104611	0.104611
ENSG00000081177	EXD2	55218	2.21176	0.108346	0.101837	-0.0820684	0.0820684	-0.235328	0.235328
ENSG00000081181	ARG2	384	2.95519	0.0568071	0.0649242	0.823521	0.823521	0.126303	0.126303
ENSG00000081189	MEF2C	4208	4.17255	0.0169614	0.0273643	-0.00930455	0.00930455	0.0802519	0.0802519
ENSG00000081237	PTPRC	5788	5.68145	0.00494086	0.0111594	-0.986177	0.986177	0.00501677	0.00501677
ENSG00000081248	CACNA1S	779	4.11818	0.0177639	0.0283368	0.000107655	0.000107655	0.750273	0.750273
ENSG00000081277	PKP1	5317	2.37151	0.0939289	0.0921931	0.22128	0.22128	0.322096	0.322096
ENSG00000081307	UBA5	79876	1.29458	0.266727	0.189162	0.90756	0.90756	0.147186	0.147186
ENSG00000081320	STK17B	9262	8.0416	0.000714292	0.0025304	0.000943197	0.000943197	0.00931351	0.00931351
ENSG00000081377	CDC14B	8555	0.133332	0.89366	0.407685	-0.453606	0.453606	-0.993379	0.993379
ENSG00000081386	ZNF510	22869	8.26867	0.000606737	0.00223705	-0.00177455	0.00177455	0.019701	0.019701
ENSG00000081479	LRP2	4036	11.8925	4.50476e-05	0.000282447	1.21612e-06	1.21612e-06	0.0562822	0.0562822
ENSG00000081665	ZNF506	440515	0.848916	0.414396	0.254939	0.670818	0.670818	0.209486	0.209486
ENSG00000081692	JMJD4	65094	13.8755	1.31072e-05	0.000102978	5.48646e-05	5.48646e-05	0.0425907	0.0425907
ENSG00000081721	DUSP12	11266	17.2299	1.56931e-06	1.7724e-05	4.89854e-05	4.89854e-05	0.0164261	0.0164261
ENSG00000081760	AACS	65985	6.01852	0.00378534	0.00916871	0.00693008	0.00693008	0.439142	0.439142
ENSG00000081791	DELE1	9812	8.37131	0.000563322	0.00210925	-0.000128323	0.000128323	0.300426	0.300426
ENSG00000081800	SLC13A1	6561	0.241067	0.811429	0.384808	0.536666	0.536666	0.134469	0.134469
ENSG00000081803	CADPS2	93664	5.20053	0.00725994	0.014781	0.000177854	0.000177854	0.479983	0.479983
ENSG00000081818	PCDHB4	56131	1.6366	0.19389	0.152013	0.00279116	0.00279116	-0.683524	0.683524
ENSG00000081842	PCDHA6	56142	14.1794	1.08501e-05	8.84878e-05	0.000198617	0.000198617	0.690659	0.690659
ENSG00000081853	PCDHGA2	56113	1.74045	0.176564	0.142492	0.0202492	0.0202492	0.675471	0.675471
ENSG00000081870	HSPB11	51668	5.16394	0.00747584	0.0151136	-0.084033	0.084033	0.00144785	0.00144785
ENSG00000081913	PHLPP1	23239	25.7704	1.23507e-08	2.68603e-07	4.48072e-13	4.48072e-13	-0.861648	0.861648
ENSG00000081923	ATP8B1	5205	5.63817	0.00511248	0.0114437	0.00313876	0.00313876	0.40712	0.40712
ENSG00000081985	IL12RB2	3595	2.92982	0.0580216	0.0658641	0.0106542	0.0106542	-0.955144	0.955144
ENSG00000082014	SMARCD3	6604	16.3073	2.7488e-06	2.85262e-05	-2.3264e-08	2.3264e-08	0.987493	0.987493
ENSG00000082068	WDR70	55100	4.92063	0.00910961	0.0174199	-0.0854978	0.0854978	0.00615208	0.00615208
ENSG00000082074	FYB1	2533	1.72723	0.178668	0.143595	-0.0421298	0.0421298	0.0547647	0.0547647
ENSG00000082126	MPP4	58538	6.43245	0.00277531	0.00730902	0.000595152	0.000595152	0.65871	0.65871
ENSG00000082146	STRADB	55437	3.49714	0.0365255	0.0480543	-0.0413894	0.0413894	0.0126869	0.0126869
ENSG00000082153	BZW1	9689	7.66427	0.000942081	0.00312397	0.00237112	0.00237112	0.232791	0.232791
ENSG00000082175	PGR	5241	5.92508	0.00406279	0.00964957	6.66019e-05	6.66019e-05	-0.0687976	0.0687976
ENSG00000082196	C1QTNF3	114899	4.12196	0.0177073	0.0282719	-0.232486	0.232486	0.0169291	0.0169291
ENSG00000082212	ME2	4200	5.3413	0.00647922	0.0136225	-0.0131204	0.0131204	0.00369871	0.00369871
ENSG00000082213	C5orf22	55322	6.52407	0.00259025	0.0069575	-0.0210625	0.0210625	0.00142495	0.00142495
ENSG00000082258	CCNT2	905	4.19344	0.0166637	0.027002	-0.0345723	0.0345723	0.0468061	0.0468061
ENSG00000082269	FAM135A	57579	2.38918	0.0924653	0.0911801	0.0386755	0.0386755	0.588955	0.588955
ENSG00000082293	COL19A1	1310	0.737704	0.463637	0.274324	1.61672e-07	1.61672e-07	-0.835269	0.835269
ENSG00000082397	EPB41L3	23136	11.8208	4.71595e-05	0.000293076	1.3798e-06	1.3798e-06	0.662725	0.662725
ENSG00000082438	COBLL1	22837	3.95404	0.0204312	0.0312787	-0.0117995	0.0117995	-0.361305	0.361305
ENSG00000082458	DLG3	1741	19.8478	3.15714e-07	4.55835e-06	2.07417e-06	2.07417e-06	0.00423162	0.00423162
ENSG00000082482	KCNK2	3776	11.1641	8.01135e-05	0.000458036	0.136572	0.136572	0.0015568	0.0015568
ENSG00000082497	SERTAD4	56256	3.14086	0.0486531	0.0583391	0.46241	0.46241	0.950452	0.950452
ENSG00000082512	TRAF5	7188	5.1745	0.00741241	0.0150099	0.0157409	0.0157409	0.238987	0.238987
ENSG00000082515	MRPL22	29093	0.62022	0.526191	0.297375	-0.304251	0.304251	0.523412	0.523412
ENSG00000082516	GEMIN5	25929	5.30249	0.00668568	0.0139394	-0.634148	0.634148	0.00189278	0.00189278
ENSG00000082556	OPRK1	4986	1.77484	0.171213	0.1395	0.0204315	0.0204315	0.077689	0.077689
ENSG00000082641	NFE2L1	4779	7.88231	0.000801372	0.00276448	0.000953175	0.000953175	0.138144	0.138144
ENSG00000082684	SEMA5B	54437	3.92973	0.0208638	0.0317574	0.337177	0.337177	0.125621	0.125621
ENSG00000082701	GSK3B	2932	9.23703	0.000307381	0.00132928	0.000943197	0.000943197	0.0663718	0.0663718
ENSG00000082781	ITGB5	3693	10.1934	0.000159622	0.000794023	0.00044739	0.00044739	0.205497	0.205497
ENSG00000082805	ERC1	23085	2.97484	0.0558872	0.0642218	-0.402923	0.402923	0.0106426	0.0106426
ENSG00000082898	XPO1	7514	5.33717	0.00650086	0.0136527	0.229043	0.229043	0.0134648	0.0134648
ENSG00000082929	LINC01587	10141	2.87177	0.0609335	0.0681317	0.032211	0.032211	0.837829	0.837829
ENSG00000082996	RNF13	11342	1.61815	0.197187	0.153973	-0.715432	0.715432	0.0362107	0.0362107
ENSG00000083067	TRPM3	80036	4.74847	0.0104856	0.0193239	-0.269724	0.269724	0.260395	0.260395
ENSG00000083093	PALB2	79728	6.93401	0.00190652	0.00555237	0.448735	0.448735	0.00263064	0.00263064
ENSG00000083097	DOP1A	23033	1.00726	0.352764	0.228824	-0.438209	0.438209	0.265323	0.265323
ENSG00000083099	LYRM2	57226	4.80766	0.00998821	0.0186501	0.358104	0.358104	0.00941411	0.00941411
ENSG00000083123	BCKDHB	594	16.5387	2.37056e-06	2.50749e-05	6.94411e-06	6.94411e-06	0.150298	0.150298
ENSG00000083168	KAT6A	7994	6.49681	0.00264695	0.0070685	0.00501062	0.00501062	0.0543012	0.0543012
ENSG00000083223	TUT7	79670	5.97122	0.00392406	0.00940259	-0.00572987	0.00572987	0.136436	0.136436
ENSG00000083290	ULK2	9706	0.910529	0.388918	0.244143	-0.0832426	0.0832426	0.56067	0.56067
ENSG00000083307	GRHL2	79977	2.45936	0.0868877	0.0873947	0.0384795	0.0384795	0.00634501	0.00634501
ENSG00000083312	TNPO1	3842	1.32257	0.259703	0.185802	-0.855793	0.855793	0.137654	0.137654
ENSG00000083444	PLOD1	5351	1.7733	0.171448	0.139647	0.342888	0.342888	0.279009	0.279009
ENSG00000083454	P2RX5	5026	1.16705	0.301551	0.205768	0.130977	0.130977	-0.765122	0.765122
ENSG00000083457	ITGAE	3682	2.45678	0.0870883	0.087509	0.441702	0.441702	0.0344829	0.0344829
ENSG00000083520	DIS3	22894	7.45135	0.00123634	0.00395131	-0.000911433	0.000911433	0.0265784	0.0265784
ENSG00000083535	PIBF1	10464	4.92523	0.00907523	0.0173719	-0.0123284	0.0123284	0.0639538	0.0639538
ENSG00000083544	TDRD3	81550	8.92189	0.000382478	0.00157075	-3.64376e-05	3.64376e-05	0.0612251	0.0612251
ENSG00000083622			1.92199	0.147142	0.126015	0.0509066	0.0509066	0.717545	0.717545
ENSG00000083635	NUFIP1	26747	6.36984	0.00290842	0.00756134	-0.000212573	0.000212573	0.00884867	0.00884867
ENSG00000083642	PDS5B	23047	4.9343	0.00900766	0.0172719	-0.0611718	0.0611718	0.00568561	0.00568561
ENSG00000083720	OXCT1	5019	6.80494	0.00210014	0.00596667	0.265126	0.265126	0.00488906	0.00488906
ENSG00000083750	RRAGB	10325	2.88006	0.0605063	0.0678261	0.719288	0.719288	0.0197495	0.0197495
ENSG00000083782	EPYC	1833	1.51916	0.215981	0.16411	0.249357	0.249357	0.216511	0.216511
ENSG00000083799	CYLD	1540	2.02235	0.128772	0.115013	0.0765195	0.0765195	0.785607	0.785607
ENSG00000083807	SLC27A5	10998	9.9498	0.000188858	0.000908731	5.44155e-06	5.44155e-06	-0.80196	0.80196
ENSG00000083812	ZNF324	25799	1.37014	0.248224	0.180196	-0.351586	0.351586	0.0414733	0.0414733
ENSG00000083814	ZNF671	79891	0.610331	0.531642	0.299373	-0.260413	0.260413	0.466332	0.466332
ENSG00000083817	ZNF416	55659	3.05471	0.0522817	0.0613459	-0.0880765	0.0880765	0.105006	0.105006
ENSG00000083828	ZNF586	54807	5.60382	0.00525273	0.0116694	-0.0010258	0.0010258	-0.973519	0.973519
ENSG00000083838	ZNF446	55663	2.02963	0.127921	0.114493	-0.234801	0.234801	0.0584707	0.0584707
ENSG00000083842			2.17889	0.111611	0.10395	-0.179781	0.179781	0.167468	0.167468
ENSG00000083844	ZNF264	9422	1.13075	0.312484	0.210728	-0.356563	0.356563	0.125846	0.125846
ENSG00000083845	RPS5	6193	32.0905	0	0	-2.42929e-13	2.42929e-13	0.455123	0.455123
ENSG00000083857	FAT1	2195	20.8718	1.6905e-07	2.66283e-06	5.61265e-09	5.61265e-09	0.823359	0.823359
ENSG00000083896	YTHDC1	91746	0.0901996	0.927403	0.416133	0.926281	0.926281	0.751789	0.751789
ENSG00000083937	CHMP2B	25978	7.24792	0.00149194	0.00459905	0.00089711	0.00089711	0.144123	0.144123
ENSG00000084070	SMAP2	64744	0.0995898	0.920142	0.414282	-0.869701	0.869701	0.791284	0.791284
ENSG00000084072	PPIE	10450	7.52345	0.00114677	0.00370929	0.207284	0.207284	0.00252873	0.00252873
ENSG00000084073	ZMPSTE24	10269	6.24072	0.00320138	0.00809851	0.0104418	0.0104418	0.149516	0.149516
ENSG00000084090	STARD7	56910	1.6804	0.186357	0.147822	0.887142	0.887142	0.108005	0.108005
ENSG00000084092	NOA1	84273	6.84615	0.00203794	0.00582431	-0.000164255	0.000164255	0.211165	0.211165
ENSG00000084093	REST	5978	8.11397	0.000677727	0.00243032	0.000777274	0.000777274	0.0863253	0.0863253
ENSG00000084110	HAL	3034	0.493237	0.598899	0.322946	0.645219	0.645219	0.14261	0.14261
ENSG00000084112	SSH1	54434	1.75582	0.174136	0.141158	0.855503	0.855503	0.174675	0.174675
ENSG00000084207	GSTP1	2950	6.62066	0.0024102	0.00660479	8.95133e-05	8.95133e-05	0.797685	0.797685
ENSG00000084234	APLP2	334	1.26902	0.273306	0.192226	0.392638	0.392638	0.0940252	0.0940252
ENSG00000084444	FAM234B	57613	17.9757	1.03669e-06	1.25795e-05	1.12282e-07	1.12282e-07	0.156944	0.156944
ENSG00000084453	SLCO1A2	6579	7.84927	0.000820901	0.0028176	0.028346	0.028346	0.0681344	0.0681344
ENSG00000084463	WBP11	51729	2.80572	0.0644395	0.0707828	0.103478	0.103478	0.43996	0.43996
ENSG00000084623	EIF3I	8668	4.08359	0.0182938	0.0289643	0.0349206	0.0349206	0.247552	0.247552
ENSG00000084628	NKAIN1	79570	0.960606	0.369477	0.235993	2.28115e-16	2.28115e-16	-0.171253	0.171253
ENSG00000084636	COL16A1	1307	6.05643	0.00367861	0.00897782	0.00261783	0.00261783	-0.325463	0.325463
ENSG00000084652	TXLNA	200081	6.52611	0.00258566	0.00694731	0.0149619	0.0149619	0.0446075	0.0446075
ENSG00000084674	APOB	338	3.49619	0.0365535	0.0480687	-0.00408414	0.00408414	0.765409	0.765409
ENSG00000084676	NCOA1	8648	0.934562	0.379451	0.240055	0.205431	0.205431	0.146929	0.146929
ENSG00000084693	AGBL5	60509	1.74293	0.176166	0.14226	-0.421412	0.421412	0.0599601	0.0599601
ENSG00000084710	EFR3B	22979	16.6776	2.18453e-06	2.34935e-05	1.16603e-11	1.16603e-11	0.38998	0.38998
ENSG00000084731	KIF3C	3797	0.710673	0.477512	0.279502	-0.173408	0.173408	0.317971	0.317971
ENSG00000084733	RAB10	10890	5.70042	0.00486633	0.0110343	0.014334	0.014334	0.0717243	0.0717243
ENSG00000084734	GCKR	2646	2.26383	0.103371	0.0985473	0.172491	0.172491	0.289581	0.289581
ENSG00000084754	HADHA	3030	2.22813	0.10675	0.100736	-0.121301	0.121301	0.128374	0.128374
ENSG00000084764	MAPRE3	22924	4.22227	0.0162629	0.0265379	0.00670312	0.00670312	-0.518025	0.518025
ENSG00000084774	CAD	790	7.03678	0.00176516	0.00524589	0.0982723	0.0982723	0.00475061	0.00475061
ENSG00000085063	CD59	966	12.5197	3.04498e-05	0.000204873	6.49506e-05	6.49506e-05	0.524613	0.524613
ENSG00000085117	CD82	3732	1.42047	0.236717	0.174561	0.168113	0.168113	0.837081	0.837081
ENSG00000085185	BCORL1	63035	17.6554	1.24279e-06	1.46538e-05	7.39038e-06	7.39038e-06	0.00461573	0.00461573
ENSG00000085224	ATRX	546	1.8728	0.156811	0.131402	0.327363	0.327363	0.0708564	0.0708564
ENSG00000085231	AK6	102157402	3.20271	0.046231	0.0564176	-0.0497396	0.0497396	0.0699971	0.0699971
ENSG00000085265	FCN1	2219	0.656479	0.50645	0.290032	-0.532088	0.532088	0.526418	0.526418
ENSG00000085274	MYNN	55892	3.01403	0.0540919	0.0628388	-0.720391	0.720391	0.0334728	0.0334728
ENSG00000085276	MECOM	2122	2.86033	0.0615221	0.0685912	-0.0458599	0.0458599	0.0411318	0.0411318
ENSG00000085365	SCAMP1	9522	3.22912	0.0452298	0.0555967	-0.912236	0.912236	0.0115489	0.0115489
ENSG00000085377	PREP	5550	3.74366	0.0250518	0.0363071	0.348545	0.348545	0.0244535	0.0244535
ENSG00000085382	HACE1	57531	16.1849	2.96108e-06	3.02274e-05	3.62047e-05	3.62047e-05	0.00985254	0.00985254
ENSG00000085415	SEH1L	81929	6.73683	0.00221171	0.0062005	-0.578035	0.578035	0.000307255	0.000307255
ENSG00000085433	WDR47	22911	0.634294	0.518503	0.294635	-0.187558	0.187558	0.435333	0.435333
ENSG00000085449	WDFY1	57590	0.0683972	0.94446	0.42028	0.691904	0.691904	-0.75459	0.75459
ENSG00000085465	OVGP1	5016	0.631811	0.519833	0.295085	0.613805	0.613805	-0.252106	0.252106
ENSG00000085491	SLC25A24	29957	11.4293	6.41726e-05	0.000378233	0.000165228	0.000165228	0.0660995	0.0660995
ENSG00000085511	MAP3K4	4216	7.25478	0.00148337	0.00457891	0.00351819	0.00351819	0.0885453	0.0885453
ENSG00000085514	PILRA	29992	7.12758	0.00164247	0.00495121	-8.47132e-05	8.47132e-05	0.198971	0.198971
ENSG00000085552	IGSF9	57549	36.7817	0	0	6.67458e-16	6.67458e-16	-0.828445	0.828445
ENSG00000085563	ABCB1	5243	0.980154	0.362282	0.232967	0.142039	0.142039	0.291267	0.291267
ENSG00000085644	ZNF213	7760	0.409223	0.661763	0.343473	0.383317	0.383317	0.688336	0.688336
ENSG00000085662	AKR1B1	231	0.633513	0.518918	0.294766	0.444332	0.444332	0.359852	0.359852
ENSG00000085719	CPNE3	8895	14.1233	1.12445e-05	9.1045e-05	0.000297661	0.000297661	0.0471128	0.0471128
ENSG00000085721	RRN3	54700	1.40878	0.239332	0.175794	0.586886	0.586886	0.128143	0.128143
ENSG00000085733	CTTN	2017	4.4676	0.0132317	0.02284	-0.00212275	0.00212275	0.372074	0.372074
ENSG00000085741	WNT11	7481	2.49581	0.0841552	0.0854241	-0.00255736	0.00255736	0.0875146	0.0875146
ENSG00000085760	MTIF2	4528	3.74253	0.0250771	0.0363327	-0.333223	0.333223	0.00870624	0.00870624
ENSG00000085788	DDHD2	23259	0.358228	0.697163	0.354538	0.495499	0.495499	0.826292	0.826292
ENSG00000085831	TTC39A	22996	1.76041	0.173413	0.140759	0.21921	0.21921	0.617231	0.617231
ENSG00000085832	EPS15	2060	1.13296	0.311804	0.210474	-0.632573	0.632573	0.0681646	0.0681646
ENSG00000085840	ORC1	4998	6.91751	0.00193318	0.00560462	0.0383299	0.0383299	0.02571	0.02571
ENSG00000085871	MGST2	4258	15.3335	5.07767e-06	4.71317e-05	3.08184e-07	3.08184e-07	0.607524	0.607524
ENSG00000085872	CHERP	10523	4.36154	0.0144592	0.0243598	-0.0215819	0.0215819	0.0242203	0.0242203
ENSG00000085978	ATG16L1	55054	1.85876	0.158763	0.132519	-0.362361	0.362361	0.0600856	0.0600856
ENSG00000085982	USP40	55230	0.031534	0.974027	0.427815	0.852322	0.852322	-0.930928	0.930928
ENSG00000085998	POMGNT1	55624	2.7255	0.0689917	0.0743293	-0.404583	0.404583	0.0229165	0.0229165
ENSG00000085999	RAD54L	8438	10.7649	0.000107153	0.000580208	0.0118987	0.0118987	0.000533368	0.000533368
ENSG00000086015	MAST2	23139	2.61247	0.0760289	0.0794461	-0.0942892	0.0942892	0.312638	0.312638
ENSG00000086061	DNAJA1	3301	0.388137	0.676289	0.348187	0.98853	0.98853	0.438597	0.438597
ENSG00000086062	B4GALT1	2683	0.467845	0.620059	0.329844	0.970888	0.970888	-0.491523	0.491523
ENSG00000086065	CHMP5	51510	6.52983	0.0025783	0.00693468	-0.00403194	0.00403194	0.00235723	0.00235723
ENSG00000086102	NFX1	4799	9.52171	0.000252955	0.00114209	-4.8831e-05	4.8831e-05	0.331103	0.331103
ENSG00000086159	AQP6	363	0.0513855	0.957987	0.423778	0.32506	0.32506	0.304502	0.304502
ENSG00000086189	DIMT1	27292	3.22997	0.0452003	0.0555782	-0.0529099	0.0529099	0.0788283	0.0788283
ENSG00000086200	IPO11|IPO11-LRRC70	51194|101180901	2.42092	0.0898817	0.0894335	-0.979708	0.979708	0.0163024	0.0163024
ENSG00000086205	FOLH1	2346	3.92476	0.0209541	0.0318473	0.0580449	0.0580449	0.320031	0.320031
ENSG00000086232	EIF2AK1	27102	0.279185	0.754033	0.37145	-0.962073	0.962073	-0.708127	0.708127
ENSG00000086288	NME8	51314	6.49009	0.00265969	0.00708825	-0.000285285	0.000285285	0.102581	0.102581
ENSG00000086289	EPDR1	54749	30.7715	0	0	2.09745e-11	2.09745e-11	-0.921404	0.921404
ENSG00000086300	SNX10	29887	9.55889	0.000246572	0.00112097	-2.83307e-05	2.83307e-05	0.130706	0.130706
ENSG00000086475	SEPHS1	22929	14.3698	9.60111e-06	7.99827e-05	0.000223328	0.000223328	0.0324881	0.0324881
ENSG00000086504	MRPL28	10573	4.82191	0.00987186	0.0184803	-0.678358	0.678358	0.00413421	0.00413421
ENSG00000086506	HBQ1	3049	1.47586	0.224806	0.168662	-0.000790506	0.000790506	0.307881	0.307881
ENSG00000086544	ITPKC	80271	3.94756	0.0205441	0.0314024	-0.49317	0.49317	0.00701303	0.00701303
ENSG00000086548	CEACAM6	4680	1.05783	0.335662	0.221283	-0.9215	0.9215	0.321178	0.321178
ENSG00000086570	FAT2	2196	5.12462	0.00771978	0.0154717	-0.000954426	0.000954426	0.0560567	0.0560567
ENSG00000086589	RBM22	55696	1.14709	0.307488	0.208454	-0.309135	0.309135	0.621783	0.621783
ENSG00000086598	TMED2	10959	14.011	1.20736e-05	9.6343e-05	0.000136232	0.000136232	0.0183373	0.0183373
ENSG00000086619	ERO1B	56605	3.53075	0.0355828	0.0471557	0.0156455	0.0156455	0.38556	0.38556
ENSG00000086666	ZFAND6	54469	4.63589	0.0115029	0.0206476	0.0210009	0.0210009	0.121572	0.121572
ENSG00000086696	HSD17B2	3294	3.02806	0.0534679	0.0623068	-0.0505925	0.0505925	-0.221774	0.221774
ENSG00000086712	TXLNG	55787	2.25224	0.104454	0.099243	0.120771	0.120771	0.340828	0.340828
ENSG00000086717	PPEF1	5475	19.5405	3.93678e-07	5.50054e-06	1.5433e-06	1.5433e-06	-0.995952	0.995952
ENSG00000086730	LAT2	7462	19.6601	3.62029e-07	5.13484e-06	1.05609e-10	1.05609e-10	-0.279829	0.279829
ENSG00000086758	HUWE1	10075	6.44268	0.00275327	0.0072705	0.000415039	0.000415039	0.108208	0.108208
ENSG00000086827	ZW10	9183	5.2358	0.00705663	0.0144913	-0.977356	0.977356	0.00124137	0.00124137
ENSG00000086848	ALG9	79796	5.39239	0.00621982	0.0132224	-0.0024298	0.0024298	-0.420823	0.420823
ENSG00000086967	MYBPC2	4606	12.7793	2.58886e-05	0.000179523	8.96035e-05	8.96035e-05	0.19746	0.19746
ENSG00000086991	NOX4	50507	6.56825	0.00250611	0.00679855	0.101963	0.101963	0.04631	0.04631
ENSG00000087008	ACOX3	8310	5.47794	0.00580886	0.0125755	0.0278883	0.0278883	0.0794584	0.0794584
ENSG00000087053	MTMR2	8898	3.51651	0.035986	0.0475221	-0.44039	0.44039	0.0083591	0.0083591
ENSG00000087074	PPP1R15A	23645	0.633039	0.519181	0.294856	0.698987	0.698987	0.690374	0.690374
ENSG00000087076	HSD17B14	51171	0.267475	0.762863	0.373983	-0.90639	0.90639	0.580082	0.580082
ENSG00000087077	TRIP6	7205	12.6883	2.74008e-05	0.000187982	-5.83568e-06	5.83568e-06	-0.868174	0.868174
ENSG00000087085	ACHE	43	9.62118	0.000236422	0.00108473	0.0144522	0.0144522	-0.778848	0.778848
ENSG00000087086	FTL	2512	3.65442	0.0323407	0.0441699	0.00539603	0.00539603	-0.566899	0.566899
ENSG00000087087	SRRT	51593	0.910164	0.389071	0.244218	-0.603486	0.603486	0.178216	0.178216
ENSG00000087088	BAX	581	2.26867	0.102927	0.0982319	0.193931	0.193931	0.178513	0.178513
ENSG00000087095	NLK	51701	0.870517	0.405346	0.251198	-0.476122	0.476122	-0.299566	0.299566
ENSG00000087111	PIGS	94005	0.544891	0.568418	0.312707	0.660103	0.660103	0.374054	0.374054
ENSG00000087116	ADAMTS2	9509	0.277154	0.755542	0.371828	-0.189913	0.189913	0.44478	0.44478
ENSG00000087128	TMPRSS11E	28983	10.2484	0.000153931	0.000772718	-0.00015178	0.00015178	0.583828	0.583828
ENSG00000087152	ATXN7L3	56970	4.24074	0.0160115	0.0262286	0.451388	0.451388	0.0043311	0.0043311
ENSG00000087157	PGS1	9489	2.57262	0.0786925	0.0814505	-0.45405	0.45405	0.012043	0.012043
ENSG00000087191	PSMC5	5705	3.55161	0.0349988	0.0466041	0.238452	0.238452	0.0380973	0.0380973
ENSG00000087206	UIMC1	51720	7.55601	0.00109606	0.0035637	-0.00438416	0.00438416	0.0461976	0.0461976
ENSG00000087237	CETP	1071	5.769	0.00460598	0.0105933	-0.00150995	0.00150995	0.17162	0.17162
ENSG00000087245	MMP2	4313	5.05312	0.00818135	0.0161427	-0.00248714	0.00248714	0.686681	0.686681
ENSG00000087250	MT3	4504	2.08091	0.122038	0.110774	0.000958093	0.000958093	0.404701	0.404701
ENSG00000087253	LPCAT2	54947	26.1741	1.00349e-08	2.33828e-07	1.28714e-12	1.28714e-12	0.991907	0.991907
ENSG00000087258	GNAO1	2775	74.2913	0	0	6.73316e-20	6.73316e-20	0.431496	0.431496
ENSG00000087263	OGFOD1	55239	7.0834	0.00170047	0.00508788	0.00173057	0.00173057	0.144884	0.144884
ENSG00000087266	SH3BP2	6452	2.62377	0.0752983	0.0789061	0.40168	0.40168	0.0468061	0.0468061
ENSG00000087269	NOP14	8602	2.0022	0.131193	0.116566	0.58968	0.58968	0.079775	0.079775
ENSG00000087274	ADD1	118	4.12927	0.0175971	0.0281438	0.0339466	0.0339466	0.0466025	0.0466025
ENSG00000087299	L2HGDH	79944	3.17629	0.0472487	0.057245	-0.29159	0.29159	0.0313828	0.0313828
ENSG00000087301	TXNDC16	57544	1.98587	0.133181	0.117824	-0.804639	0.804639	0.0470104	0.0470104
ENSG00000087302	RTRAF	51637	4.67029	0.0111834	0.0202127	-0.0395157	0.0395157	0.0196525	0.0196525
ENSG00000087303	NID2	22795	2.90474	0.0592482	0.0668536	-0.569499	0.569499	0.0642188	0.0642188
ENSG00000087338	GMCL1	64395	6.48464	0.00267022	0.00710706	0.0883516	0.0883516	0.0130877	0.0130877
ENSG00000087365	SF3B2	10992	2.1562	0.113944	0.105452	0.300793	0.300793	0.425092	0.425092
ENSG00000087448	KLHL42	57542	11.6779	5.17154e-05	0.000314869	-2.05586e-05	2.05586e-05	0.00366618	0.00366618
ENSG00000087460	GNAS	2778	24.26	1.8526e-08	3.71332e-07	3.78732e-09	3.78732e-09	0.501449	0.501449
ENSG00000087470	DNM1L	10059	1.83653	0.161939	0.134249	-0.376118	0.376118	0.0411064	0.0411064
ENSG00000087494	PTHLH	5744	1.35351	0.25215	0.182075	0.463888	0.463888	0.158571	0.158571
ENSG00000087495	PHACTR3	116154	1.88364	0.155312	0.130534	0.157707	0.157707	0.0349577	0.0349577
ENSG00000087502	ERGIC2	51290	4.89785	0.0092812	0.0176685	0.0306757	0.0306757	0.05582	0.05582
ENSG00000087510	TFAP2C	7022	75.0123	0	0	1.07593e-27	1.07593e-27	-0.0401637	0.0401637
ENSG00000087586	AURKA	6790	11.1672	7.99189e-05	0.000457156	0.0456818	0.0456818	0.00091055	0.00091055
ENSG00000087589	CASS4	57091	0.545494	0.568087	0.312591	-0.0854871	0.0854871	-0.442406	0.442406
ENSG00000087842	PIR	8544	6.05751	0.00367536	0.00897271	0.0561998	0.0561998	0.0600856	0.0600856
ENSG00000087884	AAMDC	28971	8.28349	0.000600218	0.00221773	-5.44356e-05	5.44356e-05	0.100727	0.100727
ENSG00000087903	RFX2	5990	13.6826	1.47691e-05	0.000113616	2.14934e-05	2.14934e-05	-0.831323	0.831323
ENSG00000087916			1.53362	0.213125	0.162658	0.0380016	0.0380016	0.816291	0.816291
ENSG00000087995	METTL2A	339175	3.60495	0.0335964	0.0453183	0.771733	0.771733	0.0265156	0.0265156
ENSG00000088002	SULT2B1	6820	10.2311	0.000155693	0.000780138	0.0050767	0.0050767	0.530591	0.530591
ENSG00000088035	ALG6	29929	7.51342	0.00115903	0.00374193	0.0259067	0.0259067	0.0260792	0.0260792
ENSG00000088038	CNOT3	4849	5.52989	0.00557268	0.0121984	-0.114207	0.114207	0.000937971	0.000937971
ENSG00000088053	GP6	51206	9.16136	0.000323931	0.00138384	3.2996e-05	3.2996e-05	-0.0257004	0.0257004
ENSG00000088179	PTPN4	5775	1.14774	0.307284	0.208373	-0.367434	0.367434	0.224416	0.224416
ENSG00000088205	DDX18	8886	3.26995	0.0437683	0.0544033	0.276677	0.276677	0.055584	0.055584
ENSG00000088247	KHSRP	8570	3.46539	0.0374501	0.0488708	-0.447411	0.447411	0.0180657	0.0180657
ENSG00000088256	GNA11	2767	0.953635	0.372135	0.237139	-0.166074	0.166074	-0.855854	0.855854
ENSG00000088280	ASAP3	55616	38.0246	0	0	9.86414e-11	9.86414e-11	0.46183	0.46183
ENSG00000088298	EDEM2|MMP24-AS1-EDEM2	55741|111089941	5.5415	0.00551988	0.0121135	0.0042145	0.0042145	0.242313	0.242313
ENSG00000088305	DNMT3B	1789	4.07751	0.0183885	0.0290749	-0.55113	0.55113	0.0211008	0.0211008
ENSG00000088320	REM1	28954	1.69699	0.183591	0.146344	0.0661957	0.0661957	0.0273944	0.0273944
ENSG00000088325	TPX2	22974	14.2868	1.01044e-05	8.33426e-05	0.00372309	0.00372309	0.000750915	0.000750915
ENSG00000088340	FER1L4	80307	1.67174	0.187819	0.148657	-0.0494828	0.0494828	0.267306	0.267306
ENSG00000088356	PDRG1	81572	1.82405	0.163763	0.135327	-0.329187	0.329187	0.0441201	0.0441201
ENSG00000088367	EPB41L1	2036	7.54361	0.00111411	0.00361559	-8.84249e-05	8.84249e-05	0.100154	0.100154
ENSG00000088386	SLC15A1	6564	0.561584	0.558856	0.30919	0.263634	0.263634	0.571647	0.571647
ENSG00000088387	DOCK9	23348	11.0124	8.9412e-05	0.00050252	-0.000135826	0.000135826	0.00529634	0.00529634
ENSG00000088448	ANKRD10	55608	18.0373	1.00504e-06	1.22949e-05	-1.79031e-08	1.79031e-08	0.0701397	0.0701397
ENSG00000088451	TGDS	23483	9.19148	0.00031726	0.00136232	-4.83704e-05	4.83704e-05	0.00554259	0.00554259
ENSG00000088538	DOCK3	1795	1.43683	0.233106	0.172713	0.0608666	0.0608666	-0.133786	0.133786
ENSG00000088543	C3orf18	51161	2.02584	0.128363	0.114775	-0.0179712	0.0179712	0.405038	0.405038
ENSG00000088682	COQ9	57017	2.45021	0.0875887	0.0879136	0.0377824	0.0377824	0.544634	0.544634
ENSG00000088726	TMEM40	55287	0.221262	0.826382	0.389073	0.916784	0.916784	-0.761024	0.761024
ENSG00000088727	KIF9	64147	0.997867	0.356005	0.230314	0.696259	0.696259	-0.321559	0.321559
ENSG00000088756	ARHGAP28	79822	10.8596	0.000100422	0.000552129	8.70949e-08	8.70949e-08	0.0642199	0.0642199
ENSG00000088766	CRLS1	54675	3.20574	0.046118	0.0563438	-0.470663	0.470663	0.0190791	0.0190791
ENSG00000088782	DEFB127	140850	2.71948	0.0693467	0.0745992	0.0493099	0.0493099	0.252642	0.252642
ENSG00000088808	PPP1R13B	23368	0.502163	0.593543	0.321258	0.659035	0.659035	0.274935	0.274935
ENSG00000088812	ATRN	8455	0.0314333	0.974109	0.427832	-0.928624	0.928624	0.794839	0.794839
ENSG00000088826	SMOX	54498	21.4099	1.27366e-07	2.08049e-06	4.1962e-09	4.1962e-09	-0.763716	0.763716
ENSG00000088827	SIGLEC1	6614	7.77669	0.00086671	0.00293015	-5.96945e-06	5.96945e-06	0.408427	0.408427
ENSG00000088832	FKBP1A	2280	9.27255	0.000300074	0.00130394	0.00237693	0.00237693	0.037841	0.037841
ENSG00000088833	NSFL1C	55968	9.71423	0.000221907	0.00103351	0.00145714	0.00145714	0.0660995	0.0660995
ENSG00000088836	SLC4A11	83959	3.29401	0.0429157	0.0536487	0.267659	0.267659	0.141729	0.141729
ENSG00000088854	C20orf194	25943	4.63452	0.0115154	0.0206641	0.00113258	0.00113258	-0.407644	0.407644
ENSG00000088876	ZNF343	79175	2.5947	0.0772034	0.0802894	-0.481156	0.481156	0.024896	0.024896
ENSG00000088881	EBF4	57593	14.5514	8.51348e-06	7.22048e-05	1.47766e-07	1.47766e-07	-0.626217	0.626217
ENSG00000088882	CPXM1	56265	1.68141	0.186181	0.147724	0.322977	0.322977	0.286301	0.286301
ENSG00000088888	MAVS	57506	3.12653	0.0492378	0.0588177	-0.544745	0.544745	0.0401116	0.0401116
ENSG00000088899	LZTS3	9762	6.93292	0.00190813	0.00555562	-0.000802542	0.000802542	0.327446	0.327446
ENSG00000088926	F11	2160	23.4193	3.47363e-08	6.61494e-07	9.99263e-11	9.99263e-11	-0.70456	0.70456
ENSG00000088930	XRN2	22803	4.83976	0.00973019	0.0182805	0.115906	0.115906	0.0237597	0.0237597
ENSG00000088970	KIZ	55857	2.06998	0.123269	0.111524	-0.169482	0.169482	0.0848148	0.0848148
ENSG00000088986	DYNLL1	8655	5.14696	0.00758056	0.0152623	0.0990245	0.0990245	0.0121694	0.0121694
ENSG00000088992	TESC	54997	5.34631	0.00645298	0.0135851	0.00347655	0.00347655	0.155594	0.155594
ENSG00000089006	SNX5	27131	2.99746	0.0548418	0.063435	-0.153913	0.153913	0.00610907	0.00610907
ENSG00000089009	RPL6	6128	21.2237	1.41261e-07	2.28753e-06	-1.23736e-09	1.23736e-09	0.211165	0.211165
ENSG00000089012	SIRPG	55423	5.29926	0.0067028	0.013966	0.0600105	0.0600105	0.463865	0.463865
ENSG00000089022	MAPKAPK5	8550	2.23527	0.106068	0.100282	0.399408	0.399408	0.0607165	0.0607165
ENSG00000089041	P2RX7	5027	5.72476	0.00477116	0.0108765	0.00866525	0.00866525	0.32021	0.32021
ENSG00000089048	ESF1	51575	6.45877	0.00272141	0.00720668	0.279945	0.279945	0.0065974	0.0065974
ENSG00000089050	RBBP9	10741	5.01769	0.00841989	0.016459	0.0291988	0.0291988	0.147701	0.147701
ENSG00000089053	ANAPC5	51433	2.01897	0.129176	0.115273	0.360035	0.360035	0.0802519	0.0802519
ENSG00000089057	SLC23A2	9962	1.24693	0.279151	0.195048	-0.877252	0.877252	0.0920504	0.0920504
ENSG00000089060	SLC8B1	80024	6.27118	0.00313124	0.00796582	0.00953703	0.00953703	0.162974	0.162974
ENSG00000089063	TMEM230	29058	1.74675	0.175563	0.141961	0.708289	0.708289	0.0945697	0.0945697
ENSG00000089091	DZANK1	55184	0.897951	0.394033	0.246385	-0.227052	0.227052	0.771463	0.771463
ENSG00000089094	KDM2B	84678	7.46894	0.00121414	0.00389529	-0.00158444	0.00158444	0.056772	0.056772
ENSG00000089101	CFAP61	26074	3.45116	0.0378705	0.0492248	0.000647613	0.000647613	0.341502	0.341502
ENSG00000089116	LHX5	64211	1.3444	0.254337	0.183162	0.048486	0.048486	0.271748	0.271748
ENSG00000089123	TASP1	55617	3.81992	0.0233044	0.0344721	0.0539117	0.0539117	0.337102	0.337102
ENSG00000089127	OAS1	4938	0.0355936	0.970721	0.42706	0.814925	0.814925	0.717064	0.717064
ENSG00000089154	GCN1	10985	2.24266	0.105369	0.099872	0.828976	0.828976	0.0531565	0.0531565
ENSG00000089157	RPLP0	6175	9.99396	0.000183191	0.000887532	-8.00063e-06	8.00063e-06	0.306928	0.306928
ENSG00000089159	PXN	5829	7.98786	0.000742762	0.00260637	0.000775201	0.000775201	0.395226	0.395226
ENSG00000089163	SIRT4	23409	6.0472	0.00370411	0.00902246	0.00428363	0.00428363	0.524013	0.524013
ENSG00000089169	RPH3A	22895	3.30584	0.0424995	0.053306	0.0129047	0.0129047	-0.358643	0.358643
ENSG00000089177	KIF16B	55614	5.72117	0.00478632	0.0109	0.000396914	0.000396914	-0.855131	0.855131
ENSG00000089195	TRMT6	51605	7.21119	0.00153782	0.00470815	-0.474754	0.474754	0.00124538	0.00124538
ENSG00000089199	CHGB	1114	27.6368	6.94726e-09	1.80366e-07	5.55229e-12	5.55229e-12	-0.0238992	0.0238992
ENSG00000089220	PEBP1	5037	25.2743	1.46664e-08	3.09981e-07	2.37842e-07	2.37842e-07	0.597887	0.597887
ENSG00000089225	TBX5	6910	1.38951	0.243731	0.177938	0.340701	0.340701	0.55957	0.55957
ENSG00000089234	BRAP	8315	2.15808	0.113749	0.105314	-0.652644	0.652644	0.0512569	0.0512569
ENSG00000089248	ERP29	10961	0.76572	0.450796	0.269385	-0.287228	0.287228	0.189469	0.189469
ENSG00000089250	NOS1	4842	9.61443	0.000237492	0.00108875	1.61131e-10	1.61131e-10	0.296157	0.296157
ENSG00000089280	FUS	2521	8.45007	0.000532426	0.00202717	0.00944545	0.00944545	0.0076596	0.0076596
ENSG00000089289	IGBP1	3476	24.6093	1.77541e-08	3.6297e-07	-2.48032e-10	2.48032e-10	0.0729687	0.0729687
ENSG00000089327	FXYD5	53827	2.06135	0.124243	0.112147	0.113029	0.113029	-0.404518	0.404518
ENSG00000089335	ZNF302	55900	2.79379	0.0650972	0.0712927	-0.0164888	0.0164888	0.114419	0.114419
ENSG00000089351	GRAMD1A	57655	0.872136	0.404657	0.250923	-0.405831	0.405831	-0.319762	0.319762
ENSG00000089356	FXYD3	5349	3.96544	0.0202345	0.031079	0.0015838	0.0015838	0.483234	0.483234
ENSG00000089472	HEPH	9843	7.70312	0.000915199	0.00305598	0.00127658	0.00127658	0.0275301	0.0275301
ENSG00000089486	CDIP1	29965	4.08585	0.0182584	0.0289241	0.00379821	0.00379821	-0.497349	0.497349
ENSG00000089505	CMTM1	113540	2.8006	0.0647205	0.0709979	0.311948	0.311948	0.0977958	0.0977958
ENSG00000089558	KCNH4	23415	0.965399	0.367672	0.235194	-0.549158	0.549158	-0.496177	0.496177
ENSG00000089597	GANAB	23193	2.08456	0.121623	0.110536	-0.14144	0.14144	0.0712892	0.0712892
ENSG00000089639	GMIP	51291	2.8289	0.0631736	0.0698319	-0.0189981	0.0189981	0.0768852	0.0768852
ENSG00000089682	RBM41	55285	8.2763	0.000603423	0.00222738	0.17109	0.17109	0.00107284	0.00107284
ENSG00000089685	BIRC5	332	11.4336	6.39364e-05	0.000377039	0.00543909	0.00543909	0.00800251	0.00800251
ENSG00000089692	LAG3	3902	25.3734	1.38945e-08	2.97578e-07	-8.83103e-14	8.83103e-14	0.0711447	0.0711447
ENSG00000089693	MLF2	8079	2.01283	0.12992	0.115721	-0.266076	0.266076	0.0333961	0.0333961
ENSG00000089723	OTUB2	78990	10.043	0.000177045	0.000864234	0.000731874	0.000731874	0.702647	0.702647
ENSG00000089737	DDX24	57062	2.28561	0.101372	0.0972138	0.022091	0.022091	-0.980873	0.980873
ENSG00000089775	ZBTB25	7597	3.43732	0.0382848	0.0495846	-0.0528196	0.0528196	0.175555	0.175555
ENSG00000089818	NECAP1	25977	0.0977996	0.921521	0.414708	0.694625	0.694625	0.846457	0.846457
ENSG00000089820	ARHGAP4	393	6.46476	0.00270996	0.00719157	0.00301373	0.00301373	0.039225	0.039225
ENSG00000089847	ANKRD24	170961	8.42725	0.000541251	0.00204965	5.64355e-05	5.64355e-05	0.526117	0.526117
ENSG00000089876	DHX32	55760	13.6259	1.52577e-05	0.000116501	1.30524e-06	1.30524e-06	0.136922	0.136922
ENSG00000089902	RCOR1	23186	8.1239	0.000672964	0.00241709	0.021624	0.021624	0.00331518	0.00331518
ENSG00000089916	GPATCH2L	55668	0.293811	0.743336	0.368305	-0.930382	0.930382	0.538527	0.538527
ENSG00000090006	LTBP4	8425	6.82836	0.00206457	0.00588474	-0.000412732	0.000412732	0.00523634	0.00523634
ENSG00000090013	BLVRB	645	1.28006	0.270448	0.19094	0.112862	0.112862	0.94413	0.94413
ENSG00000090020	SLC9A1	6548	9.63635	0.000233995	0.00107666	5.91489e-05	5.91489e-05	0.251343	0.251343
ENSG00000090054	SPTLC1	10558	4.43576	0.0135871	0.0232999	-0.0277575	0.0277575	0.0708564	0.0708564
ENSG00000090060	PAPOLA	10914	3.26651	0.0438874	0.0544796	0.362361	0.362361	0.0124906	0.0124906
ENSG00000090061	CCNK	8812	3.25588	0.0442676	0.0548059	0.0338226	0.0338226	0.210156	0.210156
ENSG00000090097	PCBP4	57060	11.5305	5.81632e-05	0.000347731	-1.22996e-06	1.22996e-06	0.692414	0.692414
ENSG00000090104	RGS1	5996	0.516054	0.585259	0.318385	-0.363139	0.363139	0.857302	0.857302
ENSG00000090238	YPEL3	83719	2.76389	0.0667761	0.0725808	0.013786	0.013786	0.865272	0.865272
ENSG00000090263	MRPS33	51650	2.90958	0.0590079	0.0666684	-0.0313073	0.0313073	0.154259	0.154259
ENSG00000090266	NDUFB2	4708	0.54486	0.568436	0.312707	-0.384525	0.384525	0.317524	0.317524
ENSG00000090273	NUDC	10726	9.63442	0.000234289	0.00107758	0.0212897	0.0212897	0.00176139	0.00176139
ENSG00000090316	MAEA	10296	1.85027	0.159959	0.13321	0.972652	0.972652	0.0519208	0.0519208
ENSG00000090339	ICAM1	3383	0.531002	0.576522	0.315464	-0.163163	0.163163	-0.744104	0.744104
ENSG00000090372	STRN4	29888	5.73763	0.00472322	0.0107946	-0.00775428	0.00775428	0.0276668	0.0276668
ENSG00000090376	IRAK3	11213	0.834121	0.420725	0.257594	-0.53986	0.53986	0.223187	0.223187
ENSG00000090382	LYZ	4069	0.848558	0.414556	0.254996	-0.54867	0.54867	0.272913	0.272913
ENSG00000090402	SI	6476	2.95835	0.0566601	0.0648151	0.00090603	0.00090603	0.558907	0.558907
ENSG00000090432	MUL1	79594	2.76259	0.0668514	0.0726188	0.0225668	0.0225668	-0.803386	0.803386
ENSG00000090447	TFAP4	7023	6.52798	0.00258225	0.00694069	0.100848	0.100848	0.0114884	0.0114884
ENSG00000090470	PDCD7	10081	5.91428	0.00409726	0.00971142	-0.00572987	0.00572987	0.0121377	0.0121377
ENSG00000090487	SPG21	51324	3.07699	0.0513223	0.0605875	-0.0176516	0.0176516	0.183931	0.183931
ENSG00000090512	FETUB	26998	3.11099	0.0498766	0.0593411	0.346525	0.346525	0.0338154	0.0338154
ENSG00000090520	DNAJB11	51726	12.6487	2.80762e-05	0.000191797	3.58579e-05	3.58579e-05	0.0828342	0.0828342
ENSG00000090530	P3H2	55214	5.35015	0.00643346	0.0135566	0.00185629	0.00185629	-0.587049	0.587049
ENSG00000090534	THPO	7066	1.28222	0.269898	0.190732	0.352166	0.352166	0.0671794	0.0671794
ENSG00000090539	CHRD	8646	2.95033	0.0570328	0.0650962	0.00215278	0.00215278	0.849876	0.849876
ENSG00000090554	FLT3LG	2323	1.49251	0.221389	0.166866	0.050691	0.050691	0.85875	0.85875
ENSG00000090565	RAB11FIP3	9727	15.6152	4.13902e-06	3.96789e-05	-9.62836e-06	9.62836e-06	0.0901091	0.0901091
ENSG00000090581	GNPTG	84572	11.5201	5.8763e-05	0.000350851	9.72134e-07	9.72134e-07	-0.558808	0.558808
ENSG00000090612	ZNF268	10795	5.29819	0.00670899	0.0139752	0.379707	0.379707	0.0031988	0.0031988
ENSG00000090615	GOLGA3	2802	2.14783	0.11482	0.106	0.110702	0.110702	0.293169	0.293169
ENSG00000090621	PABPC4	8761	0.791232	0.439347	0.264771	0.462989	0.462989	0.787025	0.787025
ENSG00000090659	CD209	30835	2.49946	0.0838785	0.0852311	-0.00567267	0.00567267	0.0745597	0.0745597
ENSG00000090661	CERS4	79603	5.07981	0.00800674	0.0158964	0.0164226	0.0164226	0.051147	0.051147
ENSG00000090674	MCOLN1	57192	0.632835	0.519284	0.294899	-0.289907	0.289907	0.396252	0.396252
ENSG00000090686	USP48	84196	2.01945	0.129119	0.115231	0.0168236	0.0168236	-0.614636	0.614636
ENSG00000090776	EFNB1	1947	9.04753	0.00035026	0.00146571	0.0100176	0.0100176	0.00333495	0.00333495
ENSG00000090857	PDPR	55066	1.85616	0.159133	0.132714	0.0551159	0.0551159	0.874709	0.874709
ENSG00000090861	AARS	16	11.503	5.97603e-05	0.000355673	3.02281e-05	3.02281e-05	0.0156168	0.0156168
ENSG00000090863	GLG1	2734	6.3268	0.00300363	0.00773004	0.000777274	0.000777274	0.900932	0.900932
ENSG00000090889	KIF4A	24137	16.1981	2.94332e-06	3.01166e-05	0.00160055	0.00160055	0.000540727	0.000540727
ENSG00000090905	TNRC6A	27327	2.72903	0.0687837	0.0741821	0.0182777	0.0182777	0.244175	0.244175
ENSG00000090920			0.497771	0.596184	0.322079	-0.487143	0.487143	-0.920672	0.920672
ENSG00000090924	PLEKHG2	64857	0.170632	0.865224	0.399746	-0.790977	0.790977	0.710186	0.710186
ENSG00000090932	DLL3	10683	1.23913	0.281237	0.196116	-0.787159	0.787159	0.874557	0.874557
ENSG00000090971	NAT14	57106	18.3532	8.34443e-07	1.05284e-05	-9.38337e-10	9.38337e-10	0.0479391	0.0479391
ENSG00000090975	PITPNM2	57605	5.94934	0.00398964	0.00952027	-0.000235271	0.000235271	-0.953675	0.953675
ENSG00000090989	EXOC1	55763	7.95783	0.000759142	0.00265213	0.01463	0.01463	0.0260792	0.0260792
ENSG00000091009	RBM27	54439	3.51455	0.0360419	0.0475737	-0.81378	0.81378	0.00652425	0.00652425
ENSG00000091010	POU4F3	5459	1.91502	0.151087	0.12815	-0.260587	0.260587	-0.393629	0.393629
ENSG00000091039	OSBPL8	114882	3.54844	0.0350847	0.0466804	0.0258085	0.0258085	0.330644	0.330644
ENSG00000091073	DTX2	113878	3.56454	0.0346482	0.0462751	-0.071512	0.071512	0.0192211	0.0192211
ENSG00000091106	NLRC4	58484	0.443454	0.637912	0.335636	0.766662	0.766662	0.250581	0.250581
ENSG00000091127	PUS7	54517	4.39868	0.0140161	0.0238358	-0.108738	0.108738	0.00739075	0.00739075
ENSG00000091128	LAMB4	22798	0.1465	0.883588	0.40487	-0.420258	0.420258	0.626543	0.626543
ENSG00000091129	NRCAM	4897	0.703188	0.481527	0.280819	0.258388	0.258388	0.595009	0.595009
ENSG00000091136	LAMB1	3912	5.45091	0.00593693	0.0127807	-0.000413884	0.000413884	0.161865	0.161865
ENSG00000091137	SLC26A4	5172	1.32837	0.258258	0.185133	-0.141913	0.141913	0.965027	0.965027
ENSG00000091138	SLC26A3	1811	0.76409	0.451542	0.269641	0.276228	0.276228	0.798856	0.798856
ENSG00000091140	DLD	1738	4.0607	0.0186554	0.029373	-0.16139	0.16139	0.00928852	0.00928852
ENSG00000091157	WDR7	23335	6.08122	0.00361002	0.00886136	0.0063255	0.0063255	0.125619	0.125619
ENSG00000091164	TXNL1	9352	5.25108	0.00697032	0.0143823	0.835591	0.835591	0.00464242	0.00464242
ENSG00000091181	IL5RA	3568	16.9509	1.85723e-06	2.05227e-05	-3.57632e-08	3.57632e-08	0.896554	0.896554
ENSG00000091262	ABCC6	368	1.14849	0.307052	0.208269	0.0762135	0.0762135	0.239907	0.239907
ENSG00000091317	CMTM6	54918	3.05697	0.0521834	0.0612539	0.0312494	0.0312494	0.358885	0.358885
ENSG00000091409	ITGA6	3655	28.0545	6.17534e-09	1.61442e-07	-1.73089e-10	1.73089e-10	-0.493267	0.493267
ENSG00000091428	RAPGEF4	11069	12.2904	3.51547e-05	0.00023097	-1.41604e-06	1.41604e-06	0.192599	0.192599
ENSG00000091436	MAP3K20	51776	15.5667	4.28183e-06	4.08046e-05	-8.73034e-08	8.73034e-08	0.00544906	0.00544906
ENSG00000091482	SMPX	23676	0.653201	0.50825	0.290742	-0.68853	0.68853	0.928649	0.928649
ENSG00000091483	FH	2271	17.9356	1.06293e-06	1.28702e-05	7.06542e-06	7.06542e-06	0.0145986	0.0145986
ENSG00000091490	SEL1L3	23231	16.245	2.86459e-06	2.95101e-05	-1.12233e-08	1.12233e-08	0.0858194	0.0858194
ENSG00000091513	TF	7018	0.43932	0.640832	0.336638	0.0152383	0.0152383	-0.879799	0.879799
ENSG00000091527	CDV3	55573	4.35315	0.0145621	0.0244779	-0.0133115	0.0133115	0.166618	0.166618
ENSG00000091536	MYO15A	51168	0.364656	0.692641	0.35318	0.276026	0.276026	-0.427774	0.427774
ENSG00000091542	ALKBH5	54890	2.8088	0.0642707	0.0706683	0.0283105	0.0283105	0.931661	0.931661
ENSG00000091583	APOH	350	11.4311	6.40337e-05	0.000377513	8.7432e-07	8.7432e-07	0.120607	0.120607
ENSG00000091592	NLRP1	22861	0.529984	0.577111	0.315659	0.533541	0.533541	0.442969	0.442969
ENSG00000091622	PITPNM3	83394	5.96443	0.00394458	0.00943965	-0.0135889	0.0135889	0.0215688	0.0215688
ENSG00000091640	SPAG7	9552	2.75234	0.0674345	0.0730765	-0.0115306	0.0115306	0.259434	0.259434
ENSG00000091651	ORC6	23594	8.52147	0.000505958	0.00194413	0.00174366	0.00174366	0.160211	0.160211
ENSG00000091656	ZFHX4	79776	3.51082	0.0361467	0.0476757	0.683222	0.683222	0.0398429	0.0398429
ENSG00000091664	SLC17A6	57084	4.21728	0.0163324	0.0266165	0.88688	0.88688	0.00753408	0.00753408
ENSG00000091704	CPA1	1357	0.321182	0.723604	0.362385	0.929532	0.929532	0.859267	0.859267
ENSG00000091732	ZC3HC1	51530	2.05902	0.12451	0.112289	-0.854057	0.854057	0.114419	0.114419
ENSG00000091831	ESR1	2099	1.65623	0.190475	0.150105	-0.0519238	0.0519238	-0.706755	0.706755
ENSG00000091844	RGS17	26575	12.3761	3.33546e-05	0.000220884	0.00025578	0.00025578	0.155597	0.155597
ENSG00000091879	ANGPT2	285	0.158245	0.874674	0.402391	0.272467	0.272467	0.850069	0.850069
ENSG00000091947	TMEM101	84336	4.45197	0.0134057	0.0230662	-0.00815392	0.00815392	0.0995841	0.0995841
ENSG00000091972	CD200	4345	0.550232	0.565371	0.311618	0.688101	0.688101	0.247175	0.247175
ENSG00000091986	CCDC80	151887	7.14006	0.00162737	0.00492086	-4.343e-05	4.343e-05	0.0240467	0.0240467
ENSG00000092009	CMA1	1215	14.3945	9.43978e-06	7.88722e-05	0.000491226	0.000491226	0.0608705	0.0608705
ENSG00000092010	PSME1	5720	3.92205	0.0210035	0.0319024	0.86738	0.86738	0.00522143	0.00522143
ENSG00000092020	PPP2R3C	55012	6.43488	0.00277062	0.00730091	-0.925695	0.925695	0.000459939	0.000459939
ENSG00000092036	HAUS4	54930	5.03052	0.00833136	0.0163459	0.153382	0.153382	0.0324881	0.0324881
ENSG00000092051	JPH4	84502	1.19823	0.292549	0.201525	0.953261	0.953261	0.00961812	0.00961812
ENSG00000092054	MYH7	4625	2.85369	0.0618615	0.0688412	0.0693795	0.0693795	0.787886	0.787886
ENSG00000092067	CEBPE	1053	1.54768	0.21038	0.161159	-0.290682	0.290682	0.365786	0.365786
ENSG00000092068	SLC7A8	23428	0.232081	0.818283	0.386753	-0.245123	0.245123	0.309555	0.309555
ENSG00000092094	OSGEP	55644	5.68655	0.00492104	0.011128	0.163163	0.163163	0.00438164	0.00438164
ENSG00000092096	SLC22A17	51310	30.2073	7.71918e-10	2.39328e-08	4.82534e-14	4.82534e-14	-0.0252851	0.0252851
ENSG00000092098	RNF31	55072	5.30475	0.00667349	0.0139191	-0.0981973	0.0981973	0.000849432	0.000849432
ENSG00000092108	SCFD1	23256	4.34364	0.0146786	0.0246184	-0.520299	0.520299	0.0118246	0.0118246
ENSG00000092140	G2E3	55632	7.62256	0.000971753	0.00320114	-0.464338	0.464338	0.000152433	0.000152433
ENSG00000092148	HECTD1	25831	3.01157	0.0542013	0.0629301	-0.324096	0.324096	0.0356807	0.0356807
ENSG00000092199	HNRNPC	3183	14.5092	8.76512e-06	7.40878e-05	4.76118e-05	4.76118e-05	0.0342475	0.0342475
ENSG00000092200	RPGRIP1	57096	14.2795	1.01538e-05	8.36275e-05	1.69788e-07	1.69788e-07	-0.00305856	0.00305856
ENSG00000092201	SUPT16H	11198	6.48872	0.00266209	0.00709297	-0.379307	0.379307	0.00231427	0.00231427
ENSG00000092203	TOX4	9878	4.64412	0.011426	0.0205457	-0.472024	0.472024	0.00747256	0.00747256
ENSG00000092208	GEMIN2	8487	13.566	1.58706e-05	0.000120687	0.00532898	0.00532898	0.000697481	0.000697481
ENSG00000092295	TGM1	7051	3.21998	0.0455748	0.0558956	0.0969299	0.0969299	0.0782022	0.0782022
ENSG00000092330	TINF2	26277	6.68345	0.00230049	0.00637554	0.00361932	0.00361932	0.0198958	0.0198958
ENSG00000092345	DAZL	1618	2.32429	0.0979339	0.0949114	0.91418	0.91418	0.888213	0.888213
ENSG00000092377	TBL1Y	90665	15.0408	6.21471e-06	5.60898e-05	6.01183e-13	6.01183e-13	0.412861	0.412861
ENSG00000092421	SEMA6A	57556	1.1723	0.300024	0.205093	-0.476122	0.476122	0.13571	0.13571
ENSG00000092439	TRPM7	54822	6.29421	0.00307909	0.00787141	-0.00611646	0.00611646	0.071434	0.071434
ENSG00000092445	TYRO3	7301	0.660901	0.504022	0.289099	0.435166	0.435166	0.589591	0.589591
ENSG00000092470	WDR76	79968	5.12033	0.00774711	0.015513	-0.313716	0.313716	0.00657904	0.00657904
ENSG00000092529	CAPN3	825	2.19274	0.110224	0.103059	-0.0683252	0.0683252	0.530036	0.530036
ENSG00000092531	SNAP23	8773	3.76487	0.0245644	0.0357949	-0.017337	0.017337	0.116336	0.116336
ENSG00000092607	TBX15	6913	0.313666	0.729014	0.364097	-0.175983	0.175983	0.80196	0.80196
ENSG00000092621	PHGDH	26227	2.49203	0.084429	0.0856241	0.041316	0.041316	0.376537	0.376537
ENSG00000092758	COL9A3	1299	1.21352	0.288228	0.199551	-0.115905	0.115905	0.42402	0.42402
ENSG00000092820	EZR	7430	2.85777	0.0616555	0.0686935	0.0293903	0.0293903	0.990436	0.990436
[truncated: 55,998 more rows]
