# Supplementary material for: Genomic characterization of functional high-risk multiple myeloma patients
Source: Blood Cancer J. 2022 Jan 31;12(1):24. doi: 10.1038/s41408-021-00576-3 (PMC8803925; doi:10.1038/s41408-021-00576-3)
Supplement: Supplementary file 5 — Supplementary File 3 [file 41408_2021_576_MOESM5_ESM.xlsx]

## Sheet: FHR_Top200_Strict_David
## criteria: abs.Pfhr <= 0.001, abs.Pghr >= 0.05
Annotation Cluster 1	Enrichment Score: 4.771789965644366
Category	Term	Count	%	PValue	Genes	List Total	Pop Hits	Pop Total	Fold Enrichment	Bonferroni	Benjamini	FDR
UP_KEYWORDS	Centromere	10	5.02513	2.92776e-06	ENSG00000184402, ENSG00000123219, ENSG00000085415, ENSG00000156970, ENSG00000080986, ENSG00000031691, ENSG00000100162, ENSG00000164109, ENSG00000186871, ENSG00000104147	178	137	20581	8.43968	0.000605864	0.000201995	0.00369025
GOTERM_BP_DIRECT	GO:0007062~sister chromatid cohesion	9	4.52261	3.53302e-06	ENSG00000123219, ENSG00000085415, ENSG00000156970, ENSG00000080986, ENSG00000121621, ENSG00000031691, ENSG00000100162, ENSG00000164109, ENSG00000186871	149	103	16792	9.8474	0.0023467	0.0023467	0.00529129
UP_KEYWORDS	Chromosome	15	7.53769	9.94806e-06	ENSG00000136824, ENSG00000123219, ENSG00000196419, ENSG00000080986, ENSG00000031691, ENSG00000100162, ENSG00000186871, ENSG00000184402, ENSG00000012048, ENSG00000085415, ENSG00000156970, ENSG00000163946, ENSG00000177602, ENSG00000164109, ENSG00000104147	178	400	20581	4.33588	0.00205714	0.000411767	0.0125384
GOTERM_CC_DIRECT	GO:0000777~condensed chromosome kinetochore	8	4.0201	1.23976e-05	ENSG00000184402, ENSG00000123219, ENSG00000085415, ENSG00000156970, ENSG00000080986, ENSG00000100162, ENSG00000164109, ENSG00000186871	163	87	18224	10.2808	0.00263722	0.000879847	0.0156981
UP_KEYWORDS	Kinetochore	8	4.0201	2.36447e-05	ENSG00000184402, ENSG00000123219, ENSG00000085415, ENSG00000156970, ENSG00000080986, ENSG00000100162, ENSG00000164109, ENSG00000186871	178	99	20581	9.34332	0.00488254	0.000543686	0.0297989
GOTERM_CC_DIRECT	GO:0000776~kinetochore	6	3.01508	0.000775836	ENSG00000184402, ENSG00000085415, ENSG00000156970, ENSG00000080986, ENSG00000121621, ENSG00000164109	163	81	18224	8.28175	0.152375	0.0271768	0.978019
Annotation Cluster 2	Enrichment Score: 4.456303941103703
Category	Term	Count	%	PValue	Genes	List Total	Pop Hits	Pop Total	Fold Enrichment	Bonferroni	Benjamini	FDR
UP_KEYWORDS	Cell cycle	22	11.0553	2.04062e-07	ENSG00000136824, ENSG00000161800, ENSG00000164045, ENSG00000078142, ENSG00000138182, ENSG00000080986, ENSG00000093009, ENSG00000213397, ENSG00000134057, ENSG00000164611, ENSG00000186871, ENSG00000132780, ENSG00000012048, ENSG00000085415, ENSG00000156970, ENSG00000100526, ENSG00000177602, ENSG00000076003, ENSG00000167670, ENSG00000183814, ENSG00000164109, ENSG00000104147	178	650	20581	3.91341	4.22399e-05	2.11202e-05	0.00025721
UP_KEYWORDS	Mitosis	12	6.03015	1.74955e-05	ENSG00000136824, ENSG00000085415, ENSG00000164045, ENSG00000156970, ENSG00000138182, ENSG00000080986, ENSG00000134057, ENSG00000213397, ENSG00000164611, ENSG00000164109, ENSG00000186871, ENSG00000104147	178	262	20581	5.29574	0.00361505	0.000452598	0.0220501
UP_KEYWORDS	Cell division	14	7.03518	3.27434e-05	ENSG00000136824, ENSG00000161800, ENSG00000164045, ENSG00000078142, ENSG00000138182, ENSG00000080986, ENSG00000213397, ENSG00000134057, ENSG00000164611, ENSG00000186871, ENSG00000085415, ENSG00000156970, ENSG00000164109, ENSG00000104147	178	388	20581	4.17199	0.00675508	0.00067757	0.0412638
GOTERM_BP_DIRECT	GO:0051301~cell division	12	6.03015	0.000277085	ENSG00000136824, ENSG00000085415, ENSG00000164045, ENSG00000156970, ENSG00000138182, ENSG00000080986, ENSG00000134057, ENSG00000213397, ENSG00000164611, ENSG00000164109, ENSG00000186871, ENSG00000104147	149	350	16792	3.86393	0.168303	0.01826	0.41419
GOTERM_BP_DIRECT	GO:0007067~mitotic nuclear division	9	4.52261	0.00161456	ENSG00000164045, ENSG00000156970, ENSG00000138182, ENSG00000080986, ENSG00000213397, ENSG00000164611, ENSG00000163808, ENSG00000186871, ENSG00000104147	149	248	16792	4.08985	0.658549	0.0856537	2.39104
Annotation Cluster 3	Enrichment Score: 3.152242578213159
Category	Term	Count	%	PValue	Genes	List Total	Pop Hits	Pop Total	Fold Enrichment	Bonferroni	Benjamini	FDR
INTERPRO	IPR001909:Krueppel-associated box	16	8.0402	3.40945e-06	ENSG00000214029, ENSG00000176024, ENSG00000131115, ENSG00000159917, ENSG00000165584, ENSG00000198093, ENSG00000166261, ENSG00000167380, ENSG00000267508, ENSG00000221923, ENSG00000197619, ENSG00000062370, ENSG00000263002, ENSG00000198040, ENSG00000142556, ENSG00000196387	167	402	18559	4.42315	0.00122665	0.00122665	0.00468246
GOTERM_MF_DIRECT	GO:0003677~DNA binding	35	17.5879	6.0036e-06	ENSG00000100823, ENSG00000196284, ENSG00000196419, ENSG00000153779, ENSG00000131115, ENSG00000186141, ENSG00000159917, ENSG00000172732, ENSG00000186487, ENSG00000167674, ENSG00000167380, ENSG00000168310, ENSG00000197619, ENSG00000263002, ENSG00000198040, ENSG00000099364, ENSG00000124813, ENSG00000214029, ENSG00000170903, ENSG00000051180, ENSG00000062822, ENSG00000100281, ENSG00000198554, ENSG0000…	155	1674	16881	2.27708	0.00143983	0.00143983	0.00774887
SMART	SM00349:KRAB	16	8.0402	6.82171e-06	ENSG00000214029, ENSG00000176024, ENSG00000131115, ENSG00000159917, ENSG00000165584, ENSG00000198093, ENSG00000166261, ENSG00000167380, ENSG00000267508, ENSG00000221923, ENSG00000197619, ENSG00000062370, ENSG00000263002, ENSG00000198040, ENSG00000142556, ENSG00000196387	101	392	10057	4.06426	0.000620585	0.000620585	0.00743672
UP_SEQ_FEATURE	domain:KRAB	14	7.03518	8.08406e-06	ENSG00000176024, ENSG00000131115, ENSG00000159917, ENSG00000198093, ENSG00000166261, ENSG00000167380, ENSG00000267508, ENSG00000221923, ENSG00000197619, ENSG00000062370, ENSG00000263002, ENSG00000198040, ENSG00000142556, ENSG00000196387	172	343	20063	4.76103	0.00426735	0.00426735	0.011733
UP_SEQ_FEATURE	zinc finger region:C2H2-type 8	15	7.53769	1.84831e-05	ENSG00000176024, ENSG00000131115, ENSG00000159917, ENSG00000198093, ENSG00000179965, ENSG00000166261, ENSG00000167380, ENSG00000267508, ENSG00000221923, ENSG00000197619, ENSG00000062370, ENSG00000263002, ENSG00000198040, ENSG00000142556, ENSG00000196387	172	427	20063	4.09761	0.00973002	0.0048769	0.0268241
UP_SEQ_FEATURE	zinc finger region:C2H2-type 10	13	6.53266	3.7622e-05	ENSG00000167380, ENSG00000267508, ENSG00000197619, ENSG00000221923, ENSG00000263002, ENSG00000062370, ENSG00000176024, ENSG00000198040, ENSG00000196387, ENSG00000142556, ENSG00000131115, ENSG00000159917, ENSG00000198093	172	341	20063	4.44689	0.0197057	0.00661218	0.0545927
UP_SEQ_FEATURE	zinc finger region:C2H2-type 7	15	7.53769	4.48013e-05	ENSG00000176024, ENSG00000131115, ENSG00000159917, ENSG00000198093, ENSG00000179965, ENSG00000166261, ENSG00000167380, ENSG00000267508, ENSG00000221923, ENSG00000197619, ENSG00000062370, ENSG00000263002, ENSG00000198040, ENSG00000142556, ENSG00000196387	172	463	20063	3.77901	0.0234218	0.00590759	0.0650074
UP_SEQ_FEATURE	zinc finger region:C2H2-type 6	15	7.53769	0.000103788	ENSG00000176024, ENSG00000131115, ENSG00000159917, ENSG00000198093, ENSG00000179965, ENSG00000166261, ENSG00000167380, ENSG00000267508, ENSG00000221923, ENSG00000197619, ENSG00000062370, ENSG00000263002, ENSG00000198040, ENSG00000142556, ENSG00000196387	172	501	20063	3.49238	0.0534263	0.0109212	0.150537
GOTERM_BP_DIRECT	GO:0006355~regulation of transcription, DNA-templated	29	14.5729	0.000113073	ENSG00000100823, ENSG00000196284, ENSG00000153779, ENSG00000131115, ENSG00000159917, ENSG00000105011, ENSG00000163002, ENSG00000186487, ENSG00000167380, ENSG00000163946, ENSG00000168310, ENSG00000221923, ENSG00000197619, ENSG00000263002, ENSG00000198040, ENSG00000139651, ENSG00000124813, ENSG00000214029, ENSG00000176024, ENSG00000164611, ENSG00000165584, ENSG00000198093, ENSG00000179965, ENSG0000…	149	1504	16792	2.17303	0.0724397	0.010685	0.169216
UP_SEQ_FEATURE	zinc finger region:C2H2-type 9	13	6.53266	0.000119657	ENSG00000167380, ENSG00000267508, ENSG00000197619, ENSG00000221923, ENSG00000263002, ENSG00000062370, ENSG00000176024, ENSG00000198040, ENSG00000196387, ENSG00000142556, ENSG00000131115, ENSG00000159917, ENSG00000198093	172	385	20063	3.93867	0.0613405	0.0104949	0.173537
UP_SEQ_FEATURE	zinc finger region:C2H2-type 16	7	3.51759	0.000253633	ENSG00000167380, ENSG00000197619, ENSG00000263002, ENSG00000062370, ENSG00000198040, ENSG00000131115, ENSG00000159917	172	103	20063	7.92735	0.125575	0.0189873	0.367507
UP_SEQ_FEATURE	zinc finger region:C2H2-type 11	11	5.52764	0.000268601	ENSG00000167380, ENSG00000267508, ENSG00000197619, ENSG00000221923, ENSG00000263002, ENSG00000062370, ENSG00000176024, ENSG00000198040, ENSG00000142556, ENSG00000131115, ENSG00000159917	172	301	20063	4.26279	0.132473	0.0176068	0.389155
UP_SEQ_FEATURE	zinc finger region:C2H2-type 5	15	7.53769	0.000271791	ENSG00000176024, ENSG00000131115, ENSG00000159917, ENSG00000198093, ENSG00000179965, ENSG00000166261, ENSG00000167380, ENSG00000267508, ENSG00000221923, ENSG00000197619, ENSG00000062370, ENSG00000263002, ENSG00000198040, ENSG00000142556, ENSG00000196387	172	550	20063	3.18124	0.133937	0.0158505	0.393769
UP_KEYWORDS	DNA-binding	34	17.0854	0.000301715	ENSG00000196584, ENSG00000100823, ENSG00000196419, ENSG00000153779, ENSG00000131115, ENSG00000159917, ENSG00000186487, ENSG00000167380, ENSG00000168310, ENSG00000197619, ENSG00000263002, ENSG00000198040, ENSG00000124813, ENSG00000109674, ENSG00000214029, ENSG00000051180, ENSG00000062822, ENSG00000176024, ENSG00000100281, ENSG00000198554, ENSG00000198093, ENSG00000186871, ENSG00000179965, ENSG0000…	178	2050	20581	1.91766	0.0605534	0.0044518	0.379632
UP_SEQ_FEATURE	zinc finger region:C2H2-type 12	10	5.02513	0.000361234	ENSG00000167380, ENSG00000197619, ENSG00000221923, ENSG00000263002, ENSG00000062370, ENSG00000176024, ENSG00000198040, ENSG00000142556, ENSG00000131115, ENSG00000159917	172	256	20063	4.55646	0.173973	0.0189312	0.523037
UP_SEQ_FEATURE	zinc finger region:C2H2-type 14	8	4.0201	0.000387783	ENSG00000167380, ENSG00000197619, ENSG00000221923, ENSG00000263002, ENSG00000062370, ENSG00000198040, ENSG00000131115, ENSG00000159917	172	156	20063	5.98181	0.185497	0.0184796	0.561377
GOTERM_MF_DIRECT	GO:0003676~nucleic acid binding	21	10.5528	0.000643705	ENSG00000062822, ENSG00000176024, ENSG00000198042, ENSG00000131115, ENSG00000143889, ENSG00000159917, ENSG00000165584, ENSG00000198093, ENSG00000179965, ENSG00000166261, ENSG00000167380, ENSG00000267508, ENSG00000197619, ENSG00000221923, ENSG00000062370, ENSG00000263002, ENSG00000198040, ENSG00000139651, ENSG00000142556, ENSG00000196387, ENSG00000136450	155	985	16881	2.32193	0.14319	0.0254276	0.827686
INTERPRO	IPR013087:Zinc finger C2H2-type/integrase DNA-binding domain	17	8.54271	0.000667794	ENSG00000214029, ENSG00000176024, ENSG00000131115, ENSG00000159917, ENSG00000198093, ENSG00000179965, ENSG00000166261, ENSG00000167380, ENSG00000267508, ENSG00000197619, ENSG00000221923, ENSG00000062370, ENSG00000263002, ENSG00000198040, ENSG00000139651, ENSG00000142556, ENSG00000196387	167	712	18559	2.65343	0.213755	0.0583499	0.913263
UP_SEQ_FEATURE	zinc finger region:C2H2-type 17	6	3.01508	0.000681619	ENSG00000167380, ENSG00000197619, ENSG00000263002, ENSG00000062370, ENSG00000198040, ENSG00000131115	172	82	20063	8.53503	0.302811	0.029611	0.984795
UP_SEQ_FEATURE	zinc finger region:C2H2-type 15	7	3.51759	0.000986378	ENSG00000167380, ENSG00000197619, ENSG00000263002, ENSG00000062370, ENSG00000198040, ENSG00000131115, ENSG00000159917	172	133	20063	6.13923	0.406698	0.0393622	1.42218
UP_SEQ_FEATURE	zinc finger region:C2H2-type 19	5	2.51256	0.00115607	ENSG00000167380, ENSG00000197619, ENSG00000263002, ENSG00000198040, ENSG00000131115	172	54	20063	10.8005	0.457688	0.0427666	1.66493
UP_KEYWORDS	Zinc-finger	29	14.5729	0.00131586	ENSG00000106351, ENSG00000161800, ENSG00000131115, ENSG00000159917, ENSG00000186487, ENSG00000167380, ENSG00000221923, ENSG00000197619, ENSG00000263002, ENSG00000198040, ENSG00000139651, ENSG00000099364, ENSG00000254726, ENSG00000109674, ENSG00000214029, ENSG00000062822, ENSG00000176024, ENSG00000183579, ENSG00000198093, ENSG00000092140, ENSG00000179965, ENSG00000012048, ENSG00000143033, ENSG0000…	178	1781	20581	1.8827	0.238575	0.0159053	1.64598
INTERPRO	IPR015880:Zinc finger, C2H2-like	17	8.54271	0.0013604	ENSG00000214029, ENSG00000176024, ENSG00000131115, ENSG00000159917, ENSG00000198093, ENSG00000179965, ENSG00000166261, ENSG00000167380, ENSG00000267508, ENSG00000197619, ENSG00000221923, ENSG00000062370, ENSG00000263002, ENSG00000198040, ENSG00000139651, ENSG00000142556, ENSG00000196387	167	762	18559	2.47932	0.387422	0.0933654	1.85229
UP_SEQ_FEATURE	zinc finger region:C2H2-type 4	14	7.03518	0.00162952	ENSG00000176024, ENSG00000131115, ENSG00000159917, ENSG00000198093, ENSG00000179965, ENSG00000166261, ENSG00000167380, ENSG00000267508, ENSG00000221923, ENSG00000197619, ENSG00000263002, ENSG00000198040, ENSG00000142556, ENSG00000196387	172	588	20063	2.77727	0.577987	0.0558919	2.33931
GOTERM_BP_DIRECT	GO:0006351~transcription, DNA-templated	31	15.5779	0.00165487	ENSG00000100823, ENSG00000196419, ENSG00000153779, ENSG00000131115, ENSG00000186141, ENSG00000105011, ENSG00000159917, ENSG00000184402, ENSG00000186487, ENSG00000167674, ENSG00000167380, ENSG00000163946, ENSG00000197619, ENSG00000263002, ENSG00000198040, ENSG00000139651, ENSG00000214029, ENSG00000155229, ENSG00000176024, ENSG00000165584, ENSG00000198093, ENSG00000179965, ENSG00000065717, ENSG0000…	149	1955	16792	1.78703	0.667596	0.0812336	2.45005
UP_SEQ_FEATURE	zinc finger region:C2H2-type 13	8	4.0201	0.00187385	ENSG00000167380, ENSG00000197619, ENSG00000221923, ENSG00000263002, ENSG00000062370, ENSG00000198040, ENSG00000131115, ENSG00000159917	172	204	20063	4.57433	0.629239	0.0601288	2.68564
INTERPRO	IPR007087:Zinc finger, C2H2	17	8.54271	0.00220022	ENSG00000214029, ENSG00000176024, ENSG00000131115, ENSG00000159917, ENSG00000198093, ENSG00000179965, ENSG00000166261, ENSG00000167380, ENSG00000267508, ENSG00000197619, ENSG00000221923, ENSG00000062370, ENSG00000263002, ENSG00000198040, ENSG00000139651, ENSG00000142556, ENSG00000196387	167	799	18559	2.36451	0.547494	0.123798	2.97983
UP_KEYWORDS	Transcription	35	17.5879	0.00225193	ENSG00000100823, ENSG00000196284, ENSG00000196419, ENSG00000153779, ENSG00000131115, ENSG00000186141, ENSG00000105011, ENSG00000159917, ENSG00000184402, ENSG00000186487, ENSG00000167380, ENSG00000163946, ENSG00000168310, ENSG00000197619, ENSG00000263002, ENSG00000198040, ENSG00000139651, ENSG00000124813, ENSG00000214029, ENSG00000155229, ENSG00000176024, ENSG00000165584, ENSG00000198093, ENSG0000…	178	2398	20581	1.68758	0.372916	0.0255932	2.80166
UP_SEQ_FEATURE	zinc finger region:C2H2-type 18	5	2.51256	0.00230188	ENSG00000167380, ENSG00000197619, ENSG00000263002, ENSG00000198040, ENSG00000131115	172	65	20063	8.97272	0.704503	0.0692007	3.2896
UP_KEYWORDS	Zinc	34	17.0854	0.00303099	ENSG00000106351, ENSG00000161800, ENSG00000131115, ENSG00000159917, ENSG00000186487, ENSG00000167380, ENSG00000126261, ENSG00000221923, ENSG00000197619, ENSG00000263002, ENSG00000198040, ENSG00000099364, ENSG00000139651, ENSG00000197713, ENSG00000254726, ENSG00000109674, ENSG00000214029, ENSG00000062822, ENSG00000176024, ENSG00000183579, ENSG00000110172, ENSG00000198093, ENSG00000092140, ENSG0000…	178	2348	20581	1.67428	0.466538	0.0325311	3.75395
UP_SEQ_FEATURE	zinc finger region:C2H2-type 3	14	7.03518	0.00321364	ENSG00000176024, ENSG00000131115, ENSG00000159917, ENSG00000198093, ENSG00000179965, ENSG00000166261, ENSG00000167380, ENSG00000267508, ENSG00000221923, ENSG00000197619, ENSG00000263002, ENSG00000198040, ENSG00000142556, ENSG00000196387	172	636	20063	2.56766	0.817819	0.090261	4.56451
SMART	SM00355:ZnF_C2H2	17	8.54271	0.00330848	ENSG00000214029, ENSG00000176024, ENSG00000131115, ENSG00000159917, ENSG00000198093, ENSG00000179965, ENSG00000166261, ENSG00000167380, ENSG00000267508, ENSG00000197619, ENSG00000221923, ENSG00000062370, ENSG00000263002, ENSG00000198040, ENSG00000139651, ENSG00000142556, ENSG00000196387	101	762	10057	2.22147	0.260344	0.0956362	3.54837
UP_KEYWORDS	Transcription regulation	33	16.5829	0.00506231	ENSG00000100823, ENSG00000196284, ENSG00000196419, ENSG00000153779, ENSG00000131115, ENSG00000105011, ENSG00000159917, ENSG00000184402, ENSG00000186487, ENSG00000167380, ENSG00000163946, ENSG00000168310, ENSG00000197619, ENSG00000263002, ENSG00000198040, ENSG00000139651, ENSG00000124813, ENSG00000214029, ENSG00000155229, ENSG00000176024, ENSG00000165584, ENSG00000198093, ENSG00000179965, ENSG0000…	178	2332	20581	1.63618	0.650258	0.0511722	6.1967
GOTERM_CC_DIRECT	GO:0005622~intracellular	21	10.5528	0.0146643	ENSG00000100823, ENSG00000161800, ENSG00000164045, ENSG00000078142, ENSG00000176024, ENSG00000105771, ENSG00000131115, ENSG00000101333, ENSG00000159917, ENSG00000165584, ENSG00000198093, ENSG00000167380, ENSG00000267508, ENSG00000197619, ENSG00000221923, ENSG00000062370, ENSG00000263002, ENSG00000170145, ENSG00000198040, ENSG00000142556, ENSG00000196387	163	1332	18224	1.76267	0.957003	0.214981	17.0615
UP_SEQ_FEATURE	zinc finger region:C2H2-type 2	12	6.03015	0.016545	ENSG00000166261, ENSG00000197619, ENSG00000221923, ENSG00000263002, ENSG00000176024, ENSG00000198040, ENSG00000196387, ENSG00000131115, ENSG00000139651, ENSG00000159917, ENSG00000198093, ENSG00000179965	172	615	20063	2.27601	0.999853	0.356785	21.5063
GOTERM_MF_DIRECT	GO:0046872~metal ion binding	29	14.5729	0.020615	ENSG00000106351, ENSG00000100823, ENSG00000161800, ENSG00000113360, ENSG00000131115, ENSG00000159917, ENSG00000172732, ENSG00000167380, ENSG00000126261, ENSG00000221923, ENSG00000197619, ENSG00000263002, ENSG00000198040, ENSG00000139651, ENSG00000197713, ENSG00000214029, ENSG00000062822, ENSG00000176024, ENSG00000092020, ENSG00000198093, ENSG00000179965, ENSG00000166261, ENSG00000125977, ENSG0000…	155	2069	16881	1.52653	0.993257	0.393427	23.5757
UP_SEQ_FEATURE	zinc finger region:C2H2-type 1; degenerate	5	2.51256	0.0211388	ENSG00000167380, ENSG00000221923, ENSG00000263002, ENSG00000062370, ENSG00000159917	172	123	20063	4.74168	0.999988	0.416205	26.6634
UP_KEYWORDS	Metal-binding	43	21.608	0.0248646	ENSG00000140025, ENSG00000100823, ENSG00000106351, ENSG00000161800, ENSG00000113360, ENSG00000131115, ENSG00000159917, ENSG00000172732, ENSG00000186487, ENSG00000113083, ENSG00000167380, ENSG00000126261, ENSG00000197619, ENSG00000221923, ENSG00000263002, ENSG00000198040, ENSG00000134602, ENSG00000099364, ENSG00000139651, ENSG00000197713, ENSG00000254726, ENSG00000109674, ENSG00000214029, ENSG0000…	178	3640	20581	1.36588	0.994549	0.188184	27.1938
GOTERM_MF_DIRECT	GO:0003700~transcription factor activity, sequence-specific DNA binding	16	8.0402	0.0295392	ENSG00000124813, ENSG00000176024, ENSG00000131115, ENSG00000164611, ENSG00000159917, ENSG00000198093, ENSG00000166261, ENSG00000186487, ENSG00000167380, ENSG00000168310, ENSG00000221923, ENSG00000123268, ENSG00000197619, ENSG00000062370, ENSG00000263002, ENSG00000196387	155	961	16881	1.81327	0.999251	0.451016	32.0924
UP_SEQ_FEATURE	zinc finger region:C2H2-type 1	10	5.02513	0.0481983	ENSG00000166261, ENSG00000267508, ENSG00000197619, ENSG00000176024, ENSG00000198040, ENSG00000196387, ENSG00000131115, ENSG00000139651, ENSG00000198093, ENSG00000179965	172	554	20063	2.10551	1	0.648405	51.1784
Annotation Cluster 4	Enrichment Score: 3.07129999119988
Category	Term	Count	%	PValue	Genes	List Total	Pop Hits	Pop Total	Fold Enrichment	Bonferroni	Benjamini	FDR
GOTERM_MF_DIRECT	GO:0003684~damaged DNA binding	7	3.51759	2.31342e-05	ENSG00000012048, ENSG00000100823, ENSG00000109674, ENSG00000152457, ENSG00000062822, ENSG00000196419, ENSG00000076248	155	63	16881	12.1011	0.00553688	0.00277228	0.0298563
UP_KEYWORDS	DNA repair	12	6.03015	4.86144e-05	ENSG00000012048, ENSG00000100823, ENSG00000172732, ENSG00000196584, ENSG00000109674, ENSG00000152457, ENSG00000155229, ENSG00000051180, ENSG00000196419, ENSG00000167670, ENSG00000076248, ENSG00000164611	178	293	20581	4.73544	0.010013	0.000914438	0.0612589
UP_KEYWORDS	DNA recombination	7	3.51759	7.072e-05	ENSG00000012048, ENSG00000100823, ENSG00000172732, ENSG00000196584, ENSG00000152457, ENSG00000051180, ENSG00000196419	178	81	20581	9.99216	0.0145329	0.00121922	0.0891028
GOTERM_BP_DIRECT	GO:0006281~DNA repair	10	5.02513	0.000240038	ENSG00000012048, ENSG00000100823, ENSG00000172732, ENSG00000196584, ENSG00000155229, ENSG00000051180, ENSG00000062822, ENSG00000167670, ENSG00000076248, ENSG00000164611	149	235	16792	4.79566	0.147553	0.0175819	0.358904
UP_KEYWORDS	DNA damage	12	6.03015	0.000244258	ENSG00000012048, ENSG00000100823, ENSG00000172732, ENSG00000196584, ENSG00000109674, ENSG00000152457, ENSG00000155229, ENSG00000051180, ENSG00000196419, ENSG00000167670, ENSG00000076248, ENSG00000164611	178	352	20581	3.94171	0.0493103	0.00388226	0.30744
GOTERM_MF_DIRECT	GO:0004520~endodeoxyribonuclease activity	4	2.01005	0.00100951	ENSG00000100823, ENSG00000172732, ENSG00000196584, ENSG00000051180	155	22	16881	19.8018	0.215261	0.0298461	1.29522
GOTERM_BP_DIRECT	GO:0006310~DNA recombination	5	2.51256	0.00621414	ENSG00000012048, ENSG00000100823, ENSG00000172732, ENSG00000051180, ENSG00000196419	149	83	16792	6.78904	0.984161	0.216388	8.91344
KEGG_PATHWAY	hsa03460:Fanconi anemia pathway	3	1.50754	0.0732456	ENSG00000012048, ENSG00000172732, ENSG00000051180	59	53	6879	6.59962	0.999685	0.489274	57.4098
GOTERM_BP_DIRECT	GO:0006303~double-strand break repair via nonhomologous end joining	3	1.50754	0.106497	ENSG00000012048, ENSG00000152457, ENSG00000196419	149	63	16792	5.36657	1	0.796737	81.4834
Annotation Cluster 5	Enrichment Score: 2.8885989864241997
Category	Term	Count	%	PValue	Genes	List Total	Pop Hits	Pop Total	Fold Enrichment	Bonferroni	Benjamini	FDR
GOTERM_BP_DIRECT	GO:0000731~DNA synthesis involved in DNA repair	6	3.01508	1.30375e-05	ENSG00000012048, ENSG00000133119, ENSG00000196584, ENSG00000051180, ENSG00000062822, ENSG00000077514	149	35	16792	19.3197	0.0086325	0.00288582	0.0195245
UP_KEYWORDS	DNA recombination	7	3.51759	7.072e-05	ENSG00000012048, ENSG00000100823, ENSG00000172732, ENSG00000196584, ENSG00000152457, ENSG00000051180, ENSG00000196419	178	81	20581	9.99216	0.0145329	0.00121922	0.0891028
GOTERM_BP_DIRECT	GO:0000732~strand displacement	3	1.50754	0.0218357	ENSG00000012048, ENSG00000196584, ENSG00000051180	149	26	16792	13.0036	1	0.419441	28.1549
GOTERM_BP_DIRECT	GO:0000724~double-strand break repair via homologous recombination	3	1.50754	0.13858	ENSG00000012048, ENSG00000196584, ENSG00000051180	149	74	16792	4.56884	1	0.851578	89.292
Annotation Cluster 6	Enrichment Score: 2.4729310036180983
Category	Term	Count	%	PValue	Genes	List Total	Pop Hits	Pop Total	Fold Enrichment	Bonferroni	Benjamini	FDR
GOTERM_BP_DIRECT	GO:0031145~anaphase-promoting complex-dependent catabolic process	8	4.0201	6.11228e-06	ENSG00000156970, ENSG00000101182, ENSG00000143106, ENSG00000134057, ENSG00000100902, ENSG00000164611, ENSG00000100567, ENSG00000164109	149	79	16792	11.4125	0.00405643	0.00203028	0.009154
KEGG_PATHWAY	hsa04110:Cell cycle	7	3.51759	0.000571637	ENSG00000164045, ENSG00000156970, ENSG00000076003, ENSG00000093009, ENSG00000134057, ENSG00000164611, ENSG00000164109	59	124	6879	6.58188	0.0588106	0.0150385	0.639564
GOTERM_BP_DIRECT	GO:0042787~protein ubiquitination involved in ubiquitin-dependent protein catabolic process	4	2.01005	0.152798	ENSG00000156970, ENSG00000134057, ENSG00000164611, ENSG00000164109	149	153	16792	2.94635	1	0.865322	91.6544
KEGG_PATHWAY	hsa04114:Oocyte meiosis	3	1.50754	0.240345	ENSG00000134057, ENSG00000164611, ENSG00000164109	59	111	6879	3.15117	1	0.856663	95.4249
Annotation Cluster 7	Enrichment Score: 2.454254234849252
Category	Term	Count	%	PValue	Genes	List Total	Pop Hits	Pop Total	Fold Enrichment	Bonferroni	Benjamini	FDR
GOTERM_MF_DIRECT	GO:0003684~damaged DNA binding	7	3.51759	2.31342e-05	ENSG00000012048, ENSG00000100823, ENSG00000109674, ENSG00000152457, ENSG00000062822, ENSG00000196419, ENSG00000076248	155	63	16881	12.1011	0.00553688	0.00277228	0.0298563
KEGG_PATHWAY	hsa03410:Base excision repair	5	2.51256	0.000155182	ENSG00000100823, ENSG00000109674, ENSG00000062822, ENSG00000077514, ENSG00000076248	59	33	6879	17.6656	0.016316	0.00819155	0.173992
GOTERM_BP_DIRECT	GO:0000723~telomere maintenance	4	2.01005	0.00387129	ENSG00000100823, ENSG00000062822, ENSG00000196419, ENSG00000077514	149	36	16792	12.522	0.924181	0.157987	5.64378
GOTERM_CC_DIRECT	GO:0000784~nuclear chromosome, telomeric region	6	3.01508	0.00612731	ENSG00000100823, ENSG00000152457, ENSG00000051180, ENSG00000062822, ENSG00000196419, ENSG00000076003	163	130	18224	5.16017	0.729946	0.122706	7.4878
UP_KEYWORDS	Nuclease	5	2.51256	0.0286662	ENSG00000100823, ENSG00000172732, ENSG00000152457, ENSG00000113360, ENSG00000062822	178	134	20581	4.31431	0.997572	0.206707	30.6916
GOTERM_BP_DIRECT	GO:0006284~base-excision repair	3	1.50754	0.0379771	ENSG00000100823, ENSG00000109674, ENSG00000076248	149	35	16792	9.65983	1	0.552728	44.0027
UP_KEYWORDS	Exonuclease	3	1.50754	0.0713031	ENSG00000100823, ENSG00000152457, ENSG00000062822	178	51	20581	6.80139	1	0.354349	60.639
Annotation Cluster 8	Enrichment Score: 2.309095643977421
Category	Term	Count	%	PValue	Genes	List Total	Pop Hits	Pop Total	Fold Enrichment	Bonferroni	Benjamini	FDR
GOTERM_BP_DIRECT	GO:0000731~DNA synthesis involved in DNA repair	6	3.01508	1.30375e-05	ENSG00000012048, ENSG00000133119, ENSG00000196584, ENSG00000051180, ENSG00000062822, ENSG00000077514	149	35	16792	19.3197	0.0086325	0.00288582	0.0195245
UP_KEYWORDS	DNA replication	8	4.0201	1.68536e-05	ENSG00000133119, ENSG00000062822, ENSG00000167670, ENSG00000076003, ENSG00000077514, ENSG00000093009, ENSG00000132780, ENSG00000198056	178	94	20581	9.84031	0.00348265	0.000498266	0.0212412
GOTERM_BP_DIRECT	GO:0006260~DNA replication	9	4.52261	6.9548e-05	ENSG00000012048, ENSG00000133119, ENSG00000164045, ENSG00000062822, ENSG00000167670, ENSG00000076003, ENSG00000077514, ENSG00000093009, ENSG00000132780	149	155	16792	6.54375	0.0451977	0.00767887	0.104112
GOTERM_BP_DIRECT	GO:0000722~telomere maintenance via recombination	5	2.51256	0.000171953	ENSG00000133119, ENSG00000051180, ENSG00000062822, ENSG00000077514, ENSG00000198056	149	32	16792	17.6091	0.108062	0.0141931	0.257225
KEGG_PATHWAY	hsa03030:DNA replication	5	2.51256	0.000219221	ENSG00000133119, ENSG00000062822, ENSG00000076003, ENSG00000077514, ENSG00000198056	59	36	6879	16.1935	0.022972	0.00771673	0.245713
GOTERM_BP_DIRECT	GO:0006271~DNA strand elongation involved in DNA replication	4	2.01005	0.000282435	ENSG00000133119, ENSG00000062822, ENSG00000077514, ENSG00000198056	149	15	16792	30.0528	0.171258	0.0169319	0.422171
KEGG_PATHWAY	hsa03430:Mismatch repair	3	1.50754	0.015779	ENSG00000133119, ENSG00000062822, ENSG00000077514	59	23	6879	15.2078	0.814724	0.24496	16.3449
GOTERM_BP_DIRECT	GO:0006297~nucleotide-excision repair, DNA gap filling	3	1.50754	0.018757	ENSG00000133119, ENSG00000062822, ENSG00000077514	149	24	16792	14.0872	0.999997	0.395694	24.6927
GOTERM_BP_DIRECT	GO:0042769~DNA damage response, detection of DNA damage	3	1.50754	0.0399833	ENSG00000133119, ENSG00000062822, ENSG00000077514	149	36	16792	9.3915	1	0.560569	45.7264
GOTERM_BP_DIRECT	GO:0019985~translesion synthesis	3	1.50754	0.0399833	ENSG00000133119, ENSG00000062822, ENSG00000077514	149	36	16792	9.3915	1	0.560569	45.7264
GOTERM_BP_DIRECT	GO:0006296~nucleotide-excision repair, DNA incision, 5'-to lesion	3	1.50754	0.0420288	ENSG00000133119, ENSG00000062822, ENSG00000077514	149	37	16792	9.13767	1	0.568207	47.4329
GOTERM_BP_DIRECT	GO:0033683~nucleotide-excision repair, DNA incision	3	1.50754	0.0441129	ENSG00000133119, ENSG00000062822, ENSG00000077514	149	38	16792	8.89721	1	0.575649	49.1198
KEGG_PATHWAY	hsa00240:Pyrimidine metabolism	4	2.01005	0.0530495	ENSG00000062822, ENSG00000077514, ENSG00000186141, ENSG00000198056	59	101	6879	4.61755	0.996905	0.514335	45.7539
KEGG_PATHWAY	hsa03420:Nucleotide excision repair	3	1.50754	0.0593115	ENSG00000133119, ENSG00000062822, ENSG00000077514	59	47	6879	7.44212	0.998468	0.513312	49.6458
KEGG_PATHWAY	hsa00230:Purine metabolism	5	2.51256	0.0604161	ENSG00000062822, ENSG00000077514, ENSG00000101911, ENSG00000186141, ENSG00000198056	59	176	6879	3.31231	0.998647	0.483445	50.3054
GOTERM_BP_DIRECT	GO:0006283~transcription-coupled nucleotide-excision repair	3	1.50754	0.13858	ENSG00000133119, ENSG00000062822, ENSG00000077514	149	74	16792	4.56884	1	0.851578	89.292
UP_KEYWORDS	Nucleotidyltransferase	3	1.50754	0.147981	ENSG00000062822, ENSG00000077514, ENSG00000198056	178	79	20581	4.39077	1	0.554494	86.7155
Annotation Cluster 9	Enrichment Score: 2.2613519138683738
Category	Term	Count	%	PValue	Genes	List Total	Pop Hits	Pop Total	Fold Enrichment	Bonferroni	Benjamini	FDR
GOTERM_BP_DIRECT	GO:0031145~anaphase-promoting complex-dependent catabolic process	8	4.0201	6.11228e-06	ENSG00000156970, ENSG00000101182, ENSG00000143106, ENSG00000134057, ENSG00000100902, ENSG00000164611, ENSG00000100567, ENSG00000164109	149	79	16792	11.4125	0.00405643	0.00203028	0.009154
GOTERM_CC_DIRECT	GO:0019773~proteasome core complex, alpha-subunit complex	4	2.01005	3.73717e-05	ENSG00000101182, ENSG00000143106, ENSG00000100902, ENSG00000100567	163	8	18224	55.9018	0.00792871	0.0015908	0.0473139
GOTERM_BP_DIRECT	GO:0051436~negative regulation of ubiquitin-protein ligase activity involved in mitotic cell cycle	7	3.51759	3.78472e-05	ENSG00000156970, ENSG00000101182, ENSG00000143106, ENSG00000134057, ENSG00000100902, ENSG00000100567, ENSG00000164109	149	71	16792	11.1111	0.0248548	0.00627246	0.056669
INTERPRO	IPR023332:Proteasome A-type subunit	4	2.01005	3.80793e-05	ENSG00000101182, ENSG00000143106, ENSG00000100902, ENSG00000100567	167	8	18559	55.5659	0.0136153	0.00683096	0.0522856
INTERPRO	IPR000426:Proteasome, alpha-subunit, N-terminal domain	4	2.01005	3.80793e-05	ENSG00000101182, ENSG00000143106, ENSG00000100902, ENSG00000100567	167	8	18559	55.5659	0.0136153	0.00683096	0.0522856
SMART	SM00948:SM00948	4	2.01005	5.15248e-05	ENSG00000101182, ENSG00000143106, ENSG00000100902, ENSG00000100567	101	8	10057	49.7871	0.00467791	0.00234169	0.0561576
GOTERM_BP_DIRECT	GO:0051437~positive regulation of ubiquitin-protein ligase activity involved in regulation of mitotic cell cycle transition	7	3.51759	5.57229e-05	ENSG00000156970, ENSG00000101182, ENSG00000143106, ENSG00000134057, ENSG00000100902, ENSG00000100567, ENSG00000164109	149	76	16792	10.3801	0.0363786	0.00738395	0.083424
INTERPRO	IPR001353:Proteasome, subunit alpha/beta	4	2.01005	0.000612879	ENSG00000101182, ENSG00000143106, ENSG00000100902, ENSG00000100567	167	19	18559	23.3962	0.198046	0.070927	0.838454
UP_KEYWORDS	Threonine protease	4	2.01005	0.000640132	ENSG00000101182, ENSG00000143106, ENSG00000100902, ENSG00000100567	178	20	20581	23.1247	0.124141	0.00879772	0.803868
GOTERM_CC_DIRECT	GO:0005839~proteasome core complex	4	2.01005	0.000815264	ENSG00000101182, ENSG00000143106, ENSG00000100902, ENSG00000100567	163	21	18224	21.2959	0.159469	0.024512	1.02749
GOTERM_MF_DIRECT	GO:0004298~threonine-type endopeptidase activity	4	2.01005	0.000877693	ENSG00000101182, ENSG00000143106, ENSG00000100902, ENSG00000100567	155	21	16881	20.7447	0.190014	0.0296569	1.12698
UP_KEYWORDS	Proteasome	5	2.51256	0.00111478	ENSG00000101182, ENSG00000143106, ENSG00000100902, ENSG00000100567, ENSG00000175575	178	53	20581	10.9079	0.206172	0.0143269	1.39608
GOTERM_CC_DIRECT	GO:0000502~proteasome complex	5	2.51256	0.00199251	ENSG00000101182, ENSG00000143106, ENSG00000100902, ENSG00000100567, ENSG00000175575	163	60	18224	9.31697	0.346118	0.0461064	2.49403
GOTERM_BP_DIRECT	GO:0090090~negative regulation of canonical Wnt signaling pathway	7	3.51759	0.00324662	ENSG00000065717, ENSG00000100146, ENSG00000101182, ENSG00000183579, ENSG00000143106, ENSG00000100902, ENSG00000100567	149	163	16792	4.83979	0.884965	0.143127	4.75369
KEGG_PATHWAY	hsa03050:Proteasome	4	2.01005	0.00589681	ENSG00000101182, ENSG00000143106, ENSG00000100902, ENSG00000100567	59	44	6879	10.5994	0.465761	0.11784	6.42099
GOTERM_BP_DIRECT	GO:0060071~Wnt signaling pathway, planar cell polarity pathway	5	2.51256	0.00889289	ENSG00000101182, ENSG00000183579, ENSG00000143106, ENSG00000100902, ENSG00000100567	149	92	16792	6.12489	0.997369	0.268489	12.5222
GOTERM_BP_DIRECT	GO:0043161~proteasome-mediated ubiquitin-dependent protein catabolic process	7	3.51759	0.00925935	ENSG00000156970, ENSG00000101182, ENSG00000143106, ENSG00000099364, ENSG00000100902, ENSG00000100567, ENSG00000164109	149	203	16792	3.88614	0.997942	0.266045	13.0054
GOTERM_BP_DIRECT	GO:0006521~regulation of cellular amino acid metabolic process	4	2.01005	0.0102586	ENSG00000101182, ENSG00000143106, ENSG00000100902, ENSG00000100567	149	51	16792	8.83906	0.998948	0.278581	14.3103
GOTERM_BP_DIRECT	GO:0043488~regulation of mRNA stability	5	2.51256	0.0130692	ENSG00000100823, ENSG00000101182, ENSG00000143106, ENSG00000100902, ENSG00000100567	149	103	16792	5.47078	0.999841	0.316386	17.8833
GOTERM_BP_DIRECT	GO:0002479~antigen processing and presentation of exogenous peptide antigen via MHC class I, TAP-dependent	4	2.01005	0.0181254	ENSG00000101182, ENSG00000143106, ENSG00000100902, ENSG00000100567	149	63	16792	7.15543	0.999995	0.397599	23.9634
GOTERM_BP_DIRECT	GO:0038061~NIK/NF-kappaB signaling	4	2.01005	0.0204931	ENSG00000101182, ENSG00000143106, ENSG00000100902, ENSG00000100567	149	66	16792	6.83018	0.999999	0.411157	26.6637
GOTERM_BP_DIRECT	GO:0002223~stimulatory C-type lectin receptor signaling pathway	4	2.01005	0.0657265	ENSG00000101182, ENSG00000143106, ENSG00000100902, ENSG00000100567	149	105	16792	4.29326	1	0.686278	63.8766
GOTERM_BP_DIRECT	GO:0051603~proteolysis involved in cellular protein catabolic process	3	1.50754	0.0668946	ENSG00000101182, ENSG00000100902, ENSG00000100567	149	48	16792	7.04362	1	0.683701	64.5472
GOTERM_BP_DIRECT	GO:0033209~tumor necrosis factor-mediated signaling pathway	4	2.01005	0.0863399	ENSG00000101182, ENSG00000143106, ENSG00000100902, ENSG00000100567	149	118	16792	3.82027	1	0.744545	74.1375
GOTERM_BP_DIRECT	GO:0090263~positive regulation of canonical Wnt signaling pathway	4	2.01005	0.0897288	ENSG00000101182, ENSG00000143106, ENSG00000100902, ENSG00000100567	149	120	16792	3.7566	1	0.75075	75.5376
GOTERM_BP_DIRECT	GO:0016032~viral process	6	3.01508	0.124958	ENSG00000085415, ENSG00000101182, ENSG00000076248, ENSG00000100567, ENSG00000175575, ENSG00000163002	149	299	16792	2.2615	1	0.836602	86.4555
GOTERM_BP_DIRECT	GO:0050852~T cell receptor signaling pathway	4	2.01005	0.142296	ENSG00000101182, ENSG00000143106, ENSG00000100902, ENSG00000100567	149	148	16792	3.04589	1	0.84897	89.9633
GOTERM_BP_DIRECT	GO:0038095~Fc-epsilon receptor signaling pathway	4	2.01005	0.206513	ENSG00000101182, ENSG00000143106, ENSG00000100902, ENSG00000100567	149	178	16792	2.53254	1	0.929503	96.871
GOTERM_BP_DIRECT	GO:0006511~ubiquitin-dependent protein catabolic process	4	2.01005	0.217399	ENSG00000101182, ENSG00000183579, ENSG00000100902, ENSG00000100567	149	182	16792	2.47688	1	0.936893	97.4558
GOTERM_BP_DIRECT	GO:0000209~protein polyubiquitination	4	2.01005	0.221249	ENSG00000101182, ENSG00000143106, ENSG00000100902, ENSG00000100567	149	184	16792	2.44996	1	0.937434	97.6369
GOTERM_BP_DIRECT	GO:0000165~MAPK cascade	4	2.01005	0.407386	ENSG00000101182, ENSG00000143106, ENSG00000100902, ENSG00000100567	149	262	16792	1.72058	1	0.993543	99.9605
UP_KEYWORDS	Host-virus interaction	4	2.01005	0.646392	ENSG00000101182, ENSG00000076248, ENSG00000100567, ENSG00000175575	178	385	20581	1.20128	1	0.968908	99.9998
UP_KEYWORDS	Protease	4	2.01005	0.850317	ENSG00000101182, ENSG00000143106, ENSG00000100902, ENSG00000100567	178	544	20581	0.850173	1	0.996062	100
Annotation Cluster 10	Enrichment Score: 1.5864733436070313
Category	Term	Count	%	PValue	Genes	List Total	Pop Hits	Pop Total	Fold Enrichment	Bonferroni	Benjamini	FDR
UP_KEYWORDS	Tumor antigen	4	2.01005	0.00561289	ENSG00000221867, ENSG00000214107, ENSG00000189023, ENSG00000120526	178	42	20581	11.0118	0.688121	0.0539718	6.84889
INTERPRO	IPR021072:Melanoma associated antigen, MAGE, N-terminal	3	1.50754	0.0208479	ENSG00000221867, ENSG00000214107, ENSG00000189023	167	25	18559	13.3358	0.999492	0.612513	25.1252
SMART	SM01392:SM01392	3	1.50754	0.0253098	ENSG00000221867, ENSG00000214107, ENSG00000189023	101	25	10057	11.9489	0.90298	0.372849	24.3821
UP_SEQ_FEATURE	domain:MAGE	3	1.50754	0.0376518	ENSG00000221867, ENSG00000214107, ENSG00000189023	172	36	20063	9.72045	1	0.570845	42.7105
INTERPRO	IPR002190:MAGE protein	3	1.50754	0.0474888	ENSG00000221867, ENSG00000214107, ENSG00000189023	167	39	18559	8.5486	1	0.796542	48.7374
SMART	SM01373:SM01373	3	1.50754	0.0571801	ENSG00000221867, ENSG00000214107, ENSG00000189023	101	39	10057	7.65956	0.99529	0.59058	47.3711
Annotation Cluster 11	Enrichment Score: 1.5366544970713074
Category	Term	Count	%	PValue	Genes	List Total	Pop Hits	Pop Total	Fold Enrichment	Bonferroni	Benjamini	FDR
GOTERM_MF_DIRECT	GO:0005524~ATP binding	23	11.5578	0.0170491	ENSG00000124813, ENSG00000136824, ENSG00000196584, ENSG00000078142, ENSG00000051180, ENSG00000138182, ENSG00000196419, ENSG00000110172, ENSG00000101911, ENSG00000068366, ENSG00000163808, ENSG00000135624, ENSG00000186871, ENSG00000156970, ENSG00000126261, ENSG00000170145, ENSG00000177602, ENSG00000186638, ENSG00000076003, ENSG00000134602, ENSG00000121621, ENSG00000113407, ENSG00000105053	155	1495	16881	1.67553	0.98387	0.367808	19.9051
UP_SEQ_FEATURE	nucleotide phosphate-binding region:ATP	16	8.0402	0.0230333	ENSG00000136824, ENSG00000151611, ENSG00000051180, ENSG00000138182, ENSG00000101911, ENSG00000163808, ENSG00000186871, ENSG00000156970, ENSG00000126261, ENSG00000170145, ENSG00000177602, ENSG00000186638, ENSG00000076003, ENSG00000134602, ENSG00000121621, ENSG00000105053	172	994	20063	1.87759	0.999996	0.428976	28.6967
UP_KEYWORDS	Nucleotide-binding	24	12.0603	0.0335105	ENSG00000136824, ENSG00000151611, ENSG00000078142, ENSG00000051180, ENSG00000138182, ENSG00000196419, ENSG00000101911, ENSG00000068366, ENSG00000163808, ENSG00000135624, ENSG00000186871, ENSG00000121957, ENSG00000156970, ENSG00000126261, ENSG00000170145, ENSG00000177602, ENSG00000186638, ENSG00000076003, ENSG00000134602, ENSG00000121621, ENSG00000113407, ENSG00000185721, ENSG00000183785, ENSG0000…	178	1788	20581	1.55199	0.999137	0.222743	34.9246
UP_KEYWORDS	ATP-binding	19	9.54774	0.0542181	ENSG00000136824, ENSG00000078142, ENSG00000051180, ENSG00000138182, ENSG00000196419, ENSG00000101911, ENSG00000068366, ENSG00000135624, ENSG00000163808, ENSG00000186871, ENSG00000156970, ENSG00000126261, ENSG00000170145, ENSG00000177602, ENSG00000186638, ENSG00000076003, ENSG00000134602, ENSG00000121621, ENSG00000113407	178	1391	20581	1.57933	0.99999	0.295074	50.4713
Annotation Cluster 12	Enrichment Score: 1.4154598024828093
Category	Term	Count	%	PValue	Genes	List Total	Pop Hits	Pop Total	Fold Enrichment	Bonferroni	Benjamini	FDR
GOTERM_BP_DIRECT	GO:0007018~microtubule-based movement	5	2.51256	0.00570259	ENSG00000161800, ENSG00000138182, ENSG00000186638, ENSG00000121621, ENSG00000163808	149	81	16792	6.95667	0.977698	0.211555	8.20867
UP_SEQ_FEATURE	domain:Kinesin-motor	4	2.01005	0.00623608	ENSG00000138182, ENSG00000186638, ENSG00000121621, ENSG00000163808	172	44	20063	10.6041	0.963455	0.159845	8.67971
INTERPRO	IPR001752:Kinesin, motor domain	4	2.01005	0.00757305	ENSG00000138182, ENSG00000186638, ENSG00000121621, ENSG00000163808	167	45	18559	9.87838	0.935215	0.323588	9.91392
SMART	SM00129:KISc	4	2.01005	0.0100056	ENSG00000138182, ENSG00000186638, ENSG00000121621, ENSG00000163808	101	45	10057	8.85105	0.599523	0.204492	10.3834
UP_KEYWORDS	Cytoskeleton	18	9.04523	0.0190105	ENSG00000196584, ENSG00000161800, ENSG00000155229, ENSG00000051180, ENSG00000138182, ENSG00000213397, ENSG00000134057, ENSG00000163808, ENSG00000112877, ENSG00000121957, ENSG00000068885, ENSG00000127423, ENSG00000156970, ENSG00000177602, ENSG00000186638, ENSG00000121621, ENSG00000183785, ENSG00000164109	178	1138	20581	1.82884	0.981184	0.152567	21.4885
GOTERM_CC_DIRECT	GO:0005874~microtubule	8	4.0201	0.0213748	ENSG00000161800, ENSG00000138182, ENSG00000186638, ENSG00000121621, ENSG00000213397, ENSG00000163808, ENSG00000135624, ENSG00000183785	163	311	18224	2.87598	0.98997	0.249966	23.9368
UP_KEYWORDS	Microtubule	7	3.51759	0.0343678	ENSG00000161800, ENSG00000138182, ENSG00000186638, ENSG00000121621, ENSG00000213397, ENSG00000163808, ENSG00000183785	178	280	20581	2.89059	0.999282	0.220911	35.6485
GOTERM_MF_DIRECT	GO:0003777~microtubule motor activity	4	2.01005	0.0367355	ENSG00000138182, ENSG00000186638, ENSG00000121621, ENSG00000163808	155	80	16881	5.44548	0.999874	0.473556	38.3127
INTERPRO	IPR019821:Kinesin, motor region, conserved site	3	1.50754	0.0519509	ENSG00000138182, ENSG00000186638, ENSG00000121621	167	41	18559	8.13159	1	0.798198	51.9389
GOTERM_CC_DIRECT	GO:0005871~kinesin complex	3	1.50754	0.0806509	ENSG00000138182, ENSG00000186638, ENSG00000121621	163	53	18224	6.32851	1	0.61042	65.5215
UP_KEYWORDS	Motor protein	4	2.01005	0.110814	ENSG00000138182, ENSG00000186638, ENSG00000121621, ENSG00000163808	178	135	20581	3.42588	1	0.481638	77.2452
GOTERM_MF_DIRECT	GO:0008017~microtubule binding	5	2.51256	0.122988	ENSG00000161800, ENSG00000138182, ENSG00000186638, ENSG00000121621, ENSG00000163808	155	208	16881	2.61802	1	0.792953	81.62
GOTERM_BP_DIRECT	GO:0006890~retrograde vesicle-mediated transport, Golgi to ER	3	1.50754	0.163059	ENSG00000161800, ENSG00000121621, ENSG00000163808	149	82	16792	4.1231	1	0.879219	93.0467
GOTERM_BP_DIRECT	GO:0019886~antigen processing and presentation of exogenous peptide antigen via MHC class II	3	1.50754	0.194614	ENSG00000161800, ENSG00000121621, ENSG00000163808	149	92	16792	3.67493	1	0.919947	96.0897
GOTERM_MF_DIRECT	GO:0016887~ATPase activity	4	2.01005	0.234041	ENSG00000133119, ENSG00000138182, ENSG00000186638, ENSG00000163808	155	183	16881	2.38054	1	0.945451	96.7983
Annotation Cluster 13	Enrichment Score: 1.3227491118424595
Category	Term	Count	%	PValue	Genes	List Total	Pop Hits	Pop Total	Fold Enrichment	Bonferroni	Benjamini	FDR
UP_KEYWORDS	Nuclease	5	2.51256	0.0286662	ENSG00000100823, ENSG00000172732, ENSG00000152457, ENSG00000113360, ENSG00000062822	178	134	20581	4.31431	0.997572	0.206707	30.6916
UP_KEYWORDS	Endonuclease	4	2.01005	0.0358958	ENSG00000100823, ENSG00000172732, ENSG00000152457, ENSG00000113360	178	84	20581	5.50589	0.999483	0.21659	36.9203
UP_KEYWORDS	Magnesium	9	4.52261	0.104554	ENSG00000100823, ENSG00000172732, ENSG00000152457, ENSG00000113360, ENSG00000170145, ENSG00000177602, ENSG00000134602, ENSG00000101911, ENSG00000068366	178	552	20581	1.88517	1	0.470059	75.1412
Annotation Cluster 14	Enrichment Score: 1.0998484124084837
Category	Term	Count	%	PValue	Genes	List Total	Pop Hits	Pop Total	Fold Enrichment	Bonferroni	Benjamini	FDR
UP_SEQ_FEATURE	DNA-binding region:HMG box	3	1.50754	0.0541095	ENSG00000100146, ENSG00000100281, ENSG00000198554	172	44	20063	7.95309	1	0.677556	55.3993
INTERPRO	IPR009071:High mobility group (HMG) box domain	3	1.50754	0.0922859	ENSG00000100146, ENSG00000100281, ENSG00000198554	167	57	18559	5.84904	1	0.931528	73.5473
SMART	SM00398:HMG	3	1.50754	0.100472	ENSG00000100146, ENSG00000100281, ENSG00000198554	101	54	10057	5.5319	0.999935	0.747542	68.4739
Annotation Cluster 15	Enrichment Score: 0.8617989288898851
Category	Term	Count	%	PValue	Genes	List Total	Pop Hits	Pop Total	Fold Enrichment	Bonferroni	Benjamini	FDR
INTERPRO	IPR013026:Tetratricopeptide repeat-containing domain	5	2.51256	0.0308875	ENSG00000121957, ENSG00000243725, ENSG00000101161, ENSG00000132780, ENSG00000186871	167	132	18559	4.20954	0.999988	0.676801	35.0077
INTERPRO	IPR019734:Tetratricopeptide repeat	4	2.01005	0.126617	ENSG00000121957, ENSG00000243725, ENSG00000101161, ENSG00000132780	167	138	18559	3.22121	1	0.961192	84.4222
INTERPRO	IPR011990:Tetratricopeptide-like helical	5	2.51256	0.13332	ENSG00000121957, ENSG00000243725, ENSG00000101161, ENSG00000132780, ENSG00000186871	167	218	18559	2.54889	1	0.960022	85.9864
SMART	SM00028:TPR	4	2.01005	0.141595	ENSG00000121957, ENSG00000243725, ENSG00000101161, ENSG00000132780	101	131	10057	3.04044	0.999999	0.823905	81.0715
UP_SEQ_FEATURE	repeat:TPR 1	4	2.01005	0.164579	ENSG00000121957, ENSG00000243725, ENSG00000132780, ENSG00000186871	172	164	20063	2.84501	1	0.958031	92.6466
UP_SEQ_FEATURE	repeat:TPR 2	4	2.01005	0.164579	ENSG00000121957, ENSG00000243725, ENSG00000132780, ENSG00000186871	172	164	20063	2.84501	1	0.958031	92.6466
UP_KEYWORDS	TPR repeat	4	2.01005	0.174292	ENSG00000121957, ENSG00000243725, ENSG00000132780, ENSG00000186871	178	167	20581	2.76943	1	0.602253	91.0538
UP_SEQ_FEATURE	repeat:TPR 3	3	1.50754	0.365901	ENSG00000121957, ENSG00000243725, ENSG00000132780	172	150	20063	2.33291	1	0.997582	99.8656
Annotation Cluster 16	Enrichment Score: 0.8333804706496829
Category	Term	Count	%	PValue	Genes	List Total	Pop Hits	Pop Total	Fold Enrichment	Bonferroni	Benjamini	FDR
GOTERM_CC_DIRECT	GO:0005682~U5 snRNP	3	1.50754	0.00978494	ENSG00000169217, ENSG00000100028, ENSG00000101161	163	17	18224	19.7301	0.876863	0.173376	11.7078
GOTERM_CC_DIRECT	GO:0016607~nuclear speck	5	2.51256	0.104674	ENSG00000100823, ENSG00000169217, ENSG00000174891, ENSG00000136450, ENSG00000101161	163	201	18224	2.78119	1	0.657162	75.3436
GOTERM_BP_DIRECT	GO:0000398~mRNA splicing, via spliceosome	5	2.51256	0.13308	ENSG00000169217, ENSG00000100028, ENSG00000174891, ENSG00000136450, ENSG00000101161	149	222	16792	2.53824	1	0.844657	88.2211
UP_KEYWORDS	mRNA processing	6	3.01508	0.158811	ENSG00000169217, ENSG00000100028, ENSG00000174891, ENSG00000136450, ENSG00000101161, ENSG00000163950	178	332	20581	2.08958	1	0.573584	88.6937
UP_KEYWORDS	mRNA splicing	5	2.51256	0.185976	ENSG00000169217, ENSG00000100028, ENSG00000174891, ENSG00000136450, ENSG00000101161	178	260	20581	2.22353	1	0.620169	92.5247
GOTERM_CC_DIRECT	GO:0071013~catalytic step 2 spliceosome	3	1.50754	0.197155	ENSG00000100028, ENSG00000136450, ENSG00000101161	163	92	18224	3.64577	1	0.811843	93.8007
UP_KEYWORDS	Spliceosome	3	1.50754	0.29836	ENSG00000100028, ENSG00000136450, ENSG00000101161	178	127	20581	2.73127	1	0.762641	98.8509
KEGG_PATHWAY	hsa03040:Spliceosome	3	1.50754	0.309375	ENSG00000100028, ENSG00000136450, ENSG00000101161	59	133	6879	2.62992	1	0.900545	98.4292
GOTERM_BP_DIRECT	GO:0008380~RNA splicing	3	1.50754	0.431217	ENSG00000100028, ENSG00000174891, ENSG00000101161	149	166	16792	2.03671	1	0.995301	99.9786
Annotation Cluster 17	Enrichment Score: 0.6969178241140351
Category	Term	Count	%	PValue	Genes	List Total	Pop Hits	Pop Total	Fold Enrichment	Bonferroni	Benjamini	FDR
KEGG_PATHWAY	hsa00030:Pentose phosphate pathway	3	1.50754	0.0245186	ENSG00000101911, ENSG00000197713, ENSG00000160211	59	29	6879	12.0614	0.92802	0.313335	24.3122
KEGG_PATHWAY	hsa01200:Carbon metabolism	3	1.50754	0.246612	ENSG00000101911, ENSG00000197713, ENSG00000160211	59	113	6879	3.0954	1	0.846803	95.8311
GOTERM_MF_DIRECT	GO:0042803~protein homodimerization activity	8	4.0201	0.501148	ENSG00000113360, ENSG00000138182, ENSG00000134602, ENSG00000101911, ENSG00000113407, ENSG00000197713, ENSG00000164109, ENSG00000160211	155	730	16881	1.19353	1	0.996834	99.9874
KEGG_PATHWAY	hsa01130:Biosynthesis of antibiotics	3	1.50754	0.538088	ENSG00000101911, ENSG00000197713, ENSG00000160211	59	212	6879	1.6499	1	0.983321	99.9828
Annotation Cluster 18	Enrichment Score: 0.631483517539597
Category	Term	Count	%	PValue	Genes	List Total	Pop Hits	Pop Total	Fold Enrichment	Bonferroni	Benjamini	FDR
INTERPRO	IPR019786:Zinc finger, PHD-type, conserved site	3	1.50754	0.120822	ENSG00000143033, ENSG00000099364, ENSG00000092140	167	67	18559	4.97605	1	0.963526	82.9411
INTERPRO	IPR001965:Zinc finger, PHD-type	3	1.50754	0.189273	ENSG00000143033, ENSG00000099364, ENSG00000092140	167	89	18559	3.74601	1	0.988243	94.3962
SMART	SM00249:PHD	3	1.50754	0.221597	ENSG00000143033, ENSG00000099364, ENSG00000092140	101	89	10057	3.35644	1	0.920575	93.4849
INTERPRO	IPR011011:Zinc finger, FYVE/PHD-type	3	1.50754	0.36006	ENSG00000143033, ENSG00000099364, ENSG00000092140	167	141	18559	2.36451	1	0.999327	99.7825
INTERPRO	IPR013083:Zinc finger, RING/FYVE/PHD-type	6	3.01508	0.381428	ENSG00000012048, ENSG00000143033, ENSG00000183579, ENSG00000099364, ENSG00000092140, ENSG00000254726	167	453	18559	1.47194	1	0.999457	99.8636
Annotation Cluster 19	Enrichment Score: 0.6252349631110938
Category	Term	Count	%	PValue	Genes	List Total	Pop Hits	Pop Total	Fold Enrichment	Bonferroni	Benjamini	FDR
UP_SEQ_FEATURE	repeat:WD 5	5	2.51256	0.144715	ENSG00000065717, ENSG00000068885, ENSG00000085415, ENSG00000198554, ENSG00000175575	172	237	20063	2.46087	1	0.947835	89.6577
UP_SEQ_FEATURE	repeat:WD 4	5	2.51256	0.17408	ENSG00000065717, ENSG00000068885, ENSG00000085415, ENSG00000198554, ENSG00000175575	172	255	20063	2.28716	1	0.957648	93.7714
UP_SEQ_FEATURE	repeat:WD 3	5	2.51256	0.197871	ENSG00000065717, ENSG00000068885, ENSG00000085415, ENSG00000198554, ENSG00000175575	172	269	20063	2.16813	1	0.970825	95.9248
UP_SEQ_FEATURE	repeat:WD 2	5	2.51256	0.213412	ENSG00000065717, ENSG00000068885, ENSG00000085415, ENSG00000198554, ENSG00000175575	172	278	20063	2.09794	1	0.976125	96.9323
UP_SEQ_FEATURE	repeat:WD 1	5	2.51256	0.213412	ENSG00000065717, ENSG00000068885, ENSG00000085415, ENSG00000198554, ENSG00000175575	172	278	20063	2.09794	1	0.976125	96.9323
INTERPRO	IPR001680:WD40 repeat	5	2.51256	0.218406	ENSG00000065717, ENSG00000068885, ENSG00000085415, ENSG00000198554, ENSG00000175575	167	268	18559	2.07335	1	0.990619	96.61
UP_KEYWORDS	WD repeat	5	2.51256	0.22346	ENSG00000065717, ENSG00000068885, ENSG00000085415, ENSG00000198554, ENSG00000175575	178	281	20581	2.05736	1	0.68757	95.8737
UP_SEQ_FEATURE	repeat:WD 6	4	2.01005	0.234745	ENSG00000065717, ENSG00000068885, ENSG00000085415, ENSG00000198554	172	196	20063	2.38052	1	0.982469	97.9417
SMART	SM00320:WD40	5	2.51256	0.274529	ENSG00000065717, ENSG00000068885, ENSG00000085415, ENSG00000198554, ENSG00000175575	101	267	10057	1.86469	1	0.946093	96.9766
INTERPRO	IPR017986:WD40-repeat-containing domain	5	2.51256	0.29328	ENSG00000065717, ENSG00000068885, ENSG00000085415, ENSG00000198554, ENSG00000175575	167	306	18559	1.81588	1	0.998066	99.1497
INTERPRO	IPR015943:WD40/YVTN repeat-like-containing domain	5	2.51256	0.343799	ENSG00000065717, ENSG00000068885, ENSG00000085415, ENSG00000198554, ENSG00000175575	167	331	18559	1.67873	1	0.99927	99.693
INTERPRO	IPR019775:WD40 repeat, conserved site	3	1.50754	0.436372	ENSG00000065717, ENSG00000198554, ENSG00000175575	167	166	18559	2.0084	1	0.99974	99.962
Annotation Cluster 20	Enrichment Score: 0.45522937364714633
Category	Term	Count	%	PValue	Genes	List Total	Pop Hits	Pop Total	Fold Enrichment	Bonferroni	Benjamini	FDR
GOTERM_BP_DIRECT	GO:0006366~transcription from RNA polymerase II promoter	7	3.51759	0.299047	ENSG00000124813, ENSG00000166261, ENSG00000100146, ENSG00000123268, ENSG00000168310, ENSG00000196284, ENSG00000164611	149	513	16792	1.53779	1	0.97362	99.5115
GOTERM_BP_DIRECT	GO:0006357~regulation of transcription from RNA polymerase II promoter	6	3.01508	0.348638	ENSG00000012048, ENSG00000124813, ENSG00000100146, ENSG00000059588, ENSG00000123268, ENSG00000196284	149	441	16792	1.53331	1	0.986692	99.8372
KEGG_PATHWAY	hsa05202:Transcriptional misregulation in cancer	3	1.50754	0.413235	ENSG00000124813, ENSG00000123268, ENSG00000196284	59	167	6879	2.09449	1	0.956698	99.7477
Annotation Cluster 21	Enrichment Score: 0.4501603815667235
Category	Term	Count	%	PValue	Genes	List Total	Pop Hits	Pop Total	Fold Enrichment	Bonferroni	Benjamini	FDR
GOTERM_MF_DIRECT	GO:0000166~nucleotide binding	7	3.51759	0.0994553	ENSG00000121957, ENSG00000051180, ENSG00000062822, ENSG00000143889, ENSG00000174720, ENSG00000136450, ENSG00000163002	155	348	16881	2.19071	1	0.752598	74.1311
INTERPRO	IPR012677:Nucleotide-binding, alpha-beta plait	4	2.01005	0.421196	ENSG00000143889, ENSG00000174720, ENSG00000136450, ENSG00000163002	167	264	18559	1.68381	1	0.999726	99.9452
INTERPRO	IPR000504:RNA recognition motif domain	3	1.50754	0.602665	ENSG00000143889, ENSG00000174720, ENSG00000136450	167	226	18559	1.4752	1	0.999989	99.9997
SMART	SM00360:RRM	3	1.50754	0.62686	ENSG00000143889, ENSG00000174720, ENSG00000136450	101	212	10057	1.40907	1	0.999713	99.9978
Annotation Cluster 22	Enrichment Score: 0.2920631513546284
Category	Term	Count	%	PValue	Genes	List Total	Pop Hits	Pop Total	Fold Enrichment	Bonferroni	Benjamini	FDR
UP_SEQ_FEATURE	active site:Proton acceptor	10	5.02513	0.121387	ENSG00000100823, ENSG00000080511, ENSG00000156970, ENSG00000170145, ENSG00000177602, ENSG00000134602, ENSG00000076248, ENSG00000105053, ENSG00000109193, ENSG00000160211	172	672	20063	1.73579	1	0.920777	84.7156
GOTERM_BP_DIRECT	GO:0006468~protein phosphorylation	6	3.01508	0.374917	ENSG00000078142, ENSG00000156970, ENSG00000170145, ENSG00000177602, ENSG00000134602, ENSG00000174891	149	456	16792	1.48287	1	0.990568	99.9121
GOTERM_MF_DIRECT	GO:0004672~protein kinase activity	5	2.51256	0.415052	ENSG00000078142, ENSG00000156970, ENSG00000177602, ENSG00000134602, ENSG00000105053	155	359	16881	1.51685	1	0.989911	99.9014
UP_KEYWORDS	Kinase	8	4.0201	0.446254	ENSG00000078142, ENSG00000156970, ENSG00000100526, ENSG00000170145, ENSG00000177602, ENSG00000134602, ENSG00000101911, ENSG00000105053	178	735	20581	1.25849	1	0.878694	99.9419
INTERPRO	IPR011009:Protein kinase-like domain	6	3.01508	0.517112	ENSG00000078142, ENSG00000156970, ENSG00000170145, ENSG00000177602, ENSG00000134602, ENSG00000105053	167	531	18559	1.25573	1	0.999939	99.9955
UP_SEQ_FEATURE	binding site:ATP	6	3.01508	0.518224	ENSG00000156970, ENSG00000170145, ENSG00000177602, ENSG00000134602, ENSG00000101911, ENSG00000105053	172	558	20063	1.25425	1	0.999875	99.9975
GOTERM_MF_DIRECT	GO:0000287~magnesium ion binding	3	1.50754	0.557725	ENSG00000170145, ENSG00000134602, ENSG00000101911	155	204	16881	1.60161	1	0.998193	99.9973
UP_SEQ_FEATURE	domain:Protein kinase	5	2.51256	0.584222	ENSG00000156970, ENSG00000170145, ENSG00000177602, ENSG00000134602, ENSG00000105053	172	478	20063	1.22014	1	0.999974	99.9997
INTERPRO	IPR000719:Protein kinase, catalytic domain	5	2.51256	0.637077	ENSG00000156970, ENSG00000170145, ENSG00000177602, ENSG00000134602, ENSG00000105053	167	487	18559	1.14098	1	0.999995	99.9999
UP_KEYWORDS	Serine/threonine-protein kinase	4	2.01005	0.6601	ENSG00000156970, ENSG00000170145, ENSG00000177602, ENSG00000134602	178	393	20581	1.17683	1	0.971149	99.9999
SMART	SM00220:S_TKc	4	2.01005	0.698353	ENSG00000170145, ENSG00000177602, ENSG00000134602, ENSG00000105053	101	359	10057	1.10946	1	0.999887	99.9998
INTERPRO	IPR017441:Protein kinase, ATP binding site	3	1.50754	0.858055	ENSG00000170145, ENSG00000177602, ENSG00000134602	167	381	18559	0.875053	1	1	100
GOTERM_MF_DIRECT	GO:0004674~protein serine/threonine kinase activity	3	1.50754	0.860785	ENSG00000156970, ENSG00000170145, ENSG00000105053	155	376	16881	0.86896	1	0.999996	100
Annotation Cluster 23	Enrichment Score: 0.2536203967091513
Category	Term	Count	%	PValue	Genes	List Total	Pop Hits	Pop Total	Fold Enrichment	Bonferroni	Benjamini	FDR
UP_KEYWORDS	Protein transport	7	3.51759	0.42794	ENSG00000100478, ENSG00000138660, ENSG00000085415, ENSG00000124207, ENSG00000121621, ENSG00000132780, ENSG00000163002	178	610	20581	1.32683	1	0.868438	99.9124
GOTERM_BP_DIRECT	GO:0015031~protein transport	5	2.51256	0.461034	ENSG00000100478, ENSG00000138660, ENSG00000085415, ENSG00000121621, ENSG00000132780	149	395	16792	1.42656	1	0.99613	99.9905
UP_KEYWORDS	Transport	14	7.03518	0.879069	ENSG00000100478, ENSG00000138660, ENSG00000161800, ENSG00000085415, ENSG00000111371, ENSG00000124207, ENSG00000134538, ENSG00000121621, ENSG00000136450, ENSG00000182400, ENSG00000132780, ENSG00000102178, ENSG00000148110, ENSG00000163002	178	1978	20581	0.818367	1	0.997697	100
Annotation Cluster 24	Enrichment Score: 0.23349267363900575
Category	Term	Count	%	PValue	Genes	List Total	Pop Hits	Pop Total	Fold Enrichment	Bonferroni	Benjamini	FDR
INTERPRO	IPR013083:Zinc finger, RING/FYVE/PHD-type	6	3.01508	0.381428	ENSG00000012048, ENSG00000143033, ENSG00000183579, ENSG00000099364, ENSG00000092140, ENSG00000254726	167	453	18559	1.47194	1	0.999457	99.8636
SMART	SM00184:RING	3	1.50754	0.702478	ENSG00000012048, ENSG00000183579, ENSG00000254726	101	244	10057	1.22427	1	0.999794	99.9998
INTERPRO	IPR001841:Zinc finger, RING-type	3	1.50754	0.743835	ENSG00000012048, ENSG00000183579, ENSG00000254726	167	295	18559	1.13015	1	1	100
Annotation Cluster 25	Enrichment Score: 0.17978156802937267
Category	Term	Count	%	PValue	Genes	List Total	Pop Hits	Pop Total	Fold Enrichment	Bonferroni	Benjamini	FDR
INTERPRO	IPR013083:Zinc finger, RING/FYVE/PHD-type	6	3.01508	0.381428	ENSG00000012048, ENSG00000143033, ENSG00000183579, ENSG00000099364, ENSG00000092140, ENSG00000254726	167	453	18559	1.47194	1	0.999457	99.8636
UP_KEYWORDS	Ubl conjugation pathway	6	3.01508	0.699583	ENSG00000012048, ENSG00000221867, ENSG00000126261, ENSG00000183579, ENSG00000099364, ENSG00000092140	178	680	20581	1.02021	1	0.979547	100
GOTERM_MF_DIRECT	GO:0016874~ligase activity	3	1.50754	0.708921	ENSG00000012048, ENSG00000183579, ENSG00000092140	155	270	16881	1.21011	1	0.999835	100
GOTERM_MF_DIRECT	GO:0004842~ubiquitin-protein transferase activity	3	1.50754	0.805342	ENSG00000012048, ENSG00000183579, ENSG00000092140	155	329	16881	0.993097	1	0.999975	100
GOTERM_BP_DIRECT	GO:0016567~protein ubiquitination	3	1.50754	0.828442	ENSG00000012048, ENSG00000183579, ENSG00000092140	149	359	16792	0.941766	1	0.999999	100
Annotation Cluster 26	Enrichment Score: 0.12014453713683676
Category	Term	Count	%	PValue	Genes	List Total	Pop Hits	Pop Total	Fold Enrichment	Bonferroni	Benjamini	FDR
UP_KEYWORDS	Leucine-rich repeat	3	1.50754	0.750376	ENSG00000112877, ENSG00000099364, ENSG00000196664	178	311	20581	1.11534	1	0.985369	100
UP_SEQ_FEATURE	repeat:LRR 1	3	1.50754	0.761575	ENSG00000112877, ENSG00000099364, ENSG00000196664	172	321	20063	1.09014	1	1	100
UP_SEQ_FEATURE	repeat:LRR 2	3	1.50754	0.763088	ENSG00000112877, ENSG00000099364, ENSG00000196664	172	322	20063	1.08676	1	1	100
Annotation Cluster 27	Enrichment Score: 1.501114189117245E-4
Category	Term	Count	%	PValue	Genes	List Total	Pop Hits	Pop Total	Fold Enrichment	Bonferroni	Benjamini	FDR
GOTERM_CC_DIRECT	GO:0005887~integral component of plasma membrane	5	2.51256	0.998964	ENSG00000080511, ENSG00000111371, ENSG00000134538, ENSG00000183579, ENSG00000196664	163	1415	18224	0.395066	1	1	100
UP_KEYWORDS	Cell membrane	5	2.51256	1	ENSG00000169484, ENSG00000161800, ENSG00000111371, ENSG00000134538, ENSG00000183579	178	3175	20581	0.182084	1	1	100
GOTERM_CC_DIRECT	GO:0005886~plasma membrane	10	5.02513	1	ENSG00000012048, ENSG00000169484, ENSG00000111371, ENSG00000134538, ENSG00000183579, ENSG00000072571, ENSG00000213397, ENSG00000196664, ENSG00000186871, ENSG00000163002	163	4121	18224	0.271302	1	1	100
Annotation Cluster 28	Enrichment Score: 2.1909565660665332E-6
Category	Term	Count	%	PValue	Genes	List Total	Pop Hits	Pop Total	Fold Enrichment	Bonferroni	Benjamini	FDR
UP_KEYWORDS	Glycoprotein	20	10.0503	0.999975	ENSG00000138660, ENSG00000149257, ENSG00000183117, ENSG00000134538, ENSG00000143106, ENSG00000196800, ENSG00000205693, ENSG00000124549, ENSG00000196664, ENSG00000148110, ENSG00000169484, ENSG00000111371, ENSG00000113083, ENSG00000101182, ENSG00000243709, ENSG00000072571, ENSG00000076003, ENSG00000121621, ENSG00000100902, ENSG00000213822	178	4551	20581	0.508124	1	1	100
UP_KEYWORDS	Disulfide bond	9	4.52261	1	ENSG00000169484, ENSG00000100823, ENSG00000183117, ENSG00000113083, ENSG00000243709, ENSG00000134538, ENSG00000196800, ENSG00000124549, ENSG00000213822	178	3434	20581	0.303032	1	1	100
UP_SEQ_FEATURE	glycosylation site:N-linked (GlcNAc...)	13	6.53266	1	ENSG00000138660, ENSG00000149257, ENSG00000183117, ENSG00000134538, ENSG00000196800, ENSG00000124549, ENSG00000196664, ENSG00000148110, ENSG00000169484, ENSG00000111371, ENSG00000113083, ENSG00000243709, ENSG00000072571	172	4234	20063	0.358146	1	1	100
UP_SEQ_FEATURE	signal peptide	8	4.0201	1	ENSG00000149257, ENSG00000183117, ENSG00000113083, ENSG00000243709, ENSG00000183579, ENSG00000196800, ENSG00000124549, ENSG00000196664	172	3346	20063	0.278889	1	1	100
UP_SEQ_FEATURE	disulfide bond	5	2.51256	1	ENSG00000169484, ENSG00000183117, ENSG00000243709, ENSG00000196800, ENSG00000124549	172	2917	20063	0.199941	1	1	100
Annotation Cluster 29	Enrichment Score: 1.7856840213061104E-7
Category	Term	Count	%	PValue	Genes	List Total	Pop Hits	Pop Total	Fold Enrichment	Bonferroni	Benjamini	FDR
UP_SEQ_FEATURE	topological domain:Extracellular	7	3.51759	0.999999	ENSG00000169484, ENSG00000183117, ENSG00000111371, ENSG00000183579, ENSG00000124549, ENSG00000196664, ENSG00000148110	172	2787	20063	0.292974	1	1	100
UP_SEQ_FEATURE	glycosylation site:N-linked (GlcNAc...)	13	6.53266	1	ENSG00000138660, ENSG00000149257, ENSG00000183117, ENSG00000134538, ENSG00000196800, ENSG00000124549, ENSG00000196664, ENSG00000148110, ENSG00000169484, ENSG00000111371, ENSG00000113083, ENSG00000243709, ENSG00000072571	172	4234	20063	0.358146	1	1	100
UP_SEQ_FEATURE	topological domain:Cytoplasmic	8	4.0201	1	ENSG00000169484, ENSG00000183117, ENSG00000111371, ENSG00000183579, ENSG00000068366, ENSG00000124549, ENSG00000196664, ENSG00000148110	172	3456	20063	0.270012	1	1	100
Annotation Cluster 30	Enrichment Score: 4.440821171690822E-8
Category	Term	Count	%	PValue	Genes	List Total	Pop Hits	Pop Total	Fold Enrichment	Bonferroni	Benjamini	FDR
GOTERM_CC_DIRECT	GO:0016021~integral component of membrane	21	10.5528	1	ENSG00000183117, ENSG00000155189, ENSG00000204006, ENSG00000134538, ENSG00000183579, ENSG00000111850, ENSG00000163818, ENSG00000068366, ENSG00000205693, ENSG00000124549, ENSG00000156162, ENSG00000196664, ENSG00000148110, ENSG00000012048, ENSG00000169484, ENSG00000111371, ENSG00000167904, ENSG00000157600, ENSG00000175575, ENSG00000183785, ENSG00000125895	163	5163	18224	0.454751	1	1	100
UP_KEYWORDS	Transmembrane helix	22	11.0553	1	ENSG00000183117, ENSG00000155189, ENSG00000080511, ENSG00000204006, ENSG00000134538, ENSG00000183579, ENSG00000111850, ENSG00000163818, ENSG00000068366, ENSG00000205693, ENSG00000124549, ENSG00000156162, ENSG00000196664, ENSG00000148110, ENSG00000012048, ENSG00000169484, ENSG00000111371, ENSG00000167904, ENSG00000157600, ENSG00000175575, ENSG00000183785, ENSG00000125895	178	5634	20581	0.451494	1	1	100
UP_KEYWORDS	Transmembrane	22	11.0553	1	ENSG00000183117, ENSG00000155189, ENSG00000080511, ENSG00000204006, ENSG00000134538, ENSG00000183579, ENSG00000111850, ENSG00000163818, ENSG00000068366, ENSG00000205693, ENSG00000124549, ENSG00000156162, ENSG00000196664, ENSG00000148110, ENSG00000012048, ENSG00000169484, ENSG00000111371, ENSG00000167904, ENSG00000157600, ENSG00000175575, ENSG00000183785, ENSG00000125895	178	5651	20581	0.450136	1	1	100
UP_SEQ_FEATURE	transmembrane region	17	8.54271	1	ENSG00000183117, ENSG00000155189, ENSG00000080511, ENSG00000204006, ENSG00000134538, ENSG00000183579, ENSG00000111850, ENSG00000068366, ENSG00000124549, ENSG00000156162, ENSG00000196664, ENSG00000148110, ENSG00000169484, ENSG00000111371, ENSG00000167904, ENSG00000157600, ENSG00000125895	172	5056	20063	0.392202	1	1	100
UP_SEQ_FEATURE	topological domain:Cytoplasmic	8	4.0201	1	ENSG00000169484, ENSG00000183117, ENSG00000111371, ENSG00000183579, ENSG00000068366, ENSG00000124549, ENSG00000196664, ENSG00000148110	172	3456	20063	0.270012	1	1	100
UP_KEYWORDS	Membrane	26	13.0653	1	ENSG00000183117, ENSG00000155189, ENSG00000161800, ENSG00000204006, ENSG00000111850, ENSG00000163818, ENSG00000068366, ENSG00000205693, ENSG00000156162, ENSG00000196664, ENSG00000148110, ENSG00000163002, ENSG00000100478, ENSG00000169484, ENSG00000111371, ENSG00000134602, ENSG00000157600, ENSG00000175575, ENSG00000183785, ENSG00000080511, ENSG00000134538, ENSG00000183579, ENSG00000124549, ENSG0000…	178	7494	20581	0.401149	1	1	100
