# Supplementary material for: Genomic characterization of functional high-risk multiple myeloma patients
Source: Blood Cancer J. 2022 Jan 31;12(1):24. doi: 10.1038/s41408-021-00576-3 (PMC8803925; doi:10.1038/s41408-021-00576-3)
Supplement: Supplementary file 6 — Supplementary File 4 [file 41408_2021_576_MOESM6_ESM.xlsx]

## Sheet: GHR_DEG_Top499_David_By_PSAM
## criteria: abs.Pfhr >= 0.05, abs.Pghr <= 0.001, SamFDR <= 0.01
Annotation Cluster 1	Enrichment Score: 13.498364984568026
Category	Term	Count	%	PValue	Genes	List Total	Pop Hits	Pop Total	Fold Enrichment	Bonferroni	Benjamini	FDR
GOTERM_BP_DIRECT	GO:0006614~SRP-dependent cotranslational protein targeting to membrane	31	6.26263	1.15562e-26	ENSG00000174444, ENSG00000118181, ENSG00000105193, ENSG00000148303, ENSG00000063177, ENSG00000145592, ENSG00000109475, ENSG00000182774, ENSG00000177600, ENSG00000142541, ENSG00000115268, ENSG00000100316, ENSG00000231500, ENSG00000083845, ENSG00000188846, ENSG00000198242, ENSG00000122406, ENSG00000114391, ENSG00000186468, ENSG00000105640, ENSG00000105372, ENSG00000140988, ENSG00000170889, ENSG0000…	381	94	16792	14.5349	1.98998e-23	1.98998e-23	1.95215e-23
GOTERM_BP_DIRECT	GO:0019083~viral transcription	31	6.26263	3.82478e-24	ENSG00000174444, ENSG00000118181, ENSG00000105193, ENSG00000148303, ENSG00000063177, ENSG00000145592, ENSG00000109475, ENSG00000182774, ENSG00000177600, ENSG00000142541, ENSG00000115268, ENSG00000100316, ENSG00000231500, ENSG00000083845, ENSG00000188846, ENSG00000198242, ENSG00000122406, ENSG00000114391, ENSG00000186468, ENSG00000105640, ENSG00000105372, ENSG00000140988, ENSG00000170889, ENSG0000…	381	112	16792	12.1989	6.58627e-21	3.29314e-21	6.46108e-21
GOTERM_BP_DIRECT	GO:0000184~nuclear-transcribed mRNA catabolic process, nonsense-mediated decay	31	6.26263	2.68048e-23	ENSG00000174444, ENSG00000118181, ENSG00000105193, ENSG00000148303, ENSG00000063177, ENSG00000145592, ENSG00000109475, ENSG00000182774, ENSG00000177600, ENSG00000142541, ENSG00000115268, ENSG00000100316, ENSG00000231500, ENSG00000083845, ENSG00000188846, ENSG00000198242, ENSG00000122406, ENSG00000114391, ENSG00000186468, ENSG00000105640, ENSG00000105372, ENSG00000140988, ENSG00000170889, ENSG0000…	381	119	16792	11.4813	4.61579e-20	1.5386e-20	4.52805e-20
GOTERM_BP_DIRECT	GO:0006413~translational initiation	32	6.46465	1.64027e-22	ENSG00000174444, ENSG00000118181, ENSG00000100129, ENSG00000105193, ENSG00000148303, ENSG00000063177, ENSG00000145592, ENSG00000109475, ENSG00000182774, ENSG00000177600, ENSG00000142541, ENSG00000115268, ENSG00000100316, ENSG00000231500, ENSG00000083845, ENSG00000188846, ENSG00000198242, ENSG00000122406, ENSG00000114391, ENSG00000186468, ENSG00000105640, ENSG00000105372, ENSG00000140988, ENSG0000…	381	137	16792	10.2945	2.82455e-19	7.06138e-20	2.77086e-19
KEGG_PATHWAY	hsa03010:Ribosome	31	6.26263	9.65187e-21	ENSG00000174444, ENSG00000118181, ENSG00000105193, ENSG00000148303, ENSG00000063177, ENSG00000145592, ENSG00000109475, ENSG00000182774, ENSG00000177600, ENSG00000142541, ENSG00000115268, ENSG00000100316, ENSG00000231500, ENSG00000083845, ENSG00000188846, ENSG00000198242, ENSG00000122406, ENSG00000114391, ENSG00000186468, ENSG00000105640, ENSG00000105372, ENSG00000140988, ENSG00000170889, ENSG0000…	174	136	6879	9.01154	1.90142e-18	1.90142e-18	1.20677e-17
UP_KEYWORDS	Ribosomal protein	31	6.26263	3.66703e-18	ENSG00000174444, ENSG00000118181, ENSG00000105193, ENSG00000148303, ENSG00000063177, ENSG00000145592, ENSG00000109475, ENSG00000182774, ENSG00000177600, ENSG00000142541, ENSG00000115268, ENSG00000100316, ENSG00000231500, ENSG00000083845, ENSG00000188846, ENSG00000198242, ENSG00000122406, ENSG00000114391, ENSG00000186468, ENSG00000105640, ENSG00000105372, ENSG00000140988, ENSG00000170889, ENSG0000…	439	185	20581	7.85583	1.20645e-15	1.20645e-15	4.96916e-15
GOTERM_CC_DIRECT	GO:0005840~ribosome	28	5.65657	3.49197e-16	ENSG00000174444, ENSG00000118181, ENSG00000105193, ENSG00000148303, ENSG00000063177, ENSG00000145592, ENSG00000109475, ENSG00000182774, ENSG00000177600, ENSG00000142541, ENSG00000115268, ENSG00000100316, ENSG00000231500, ENSG00000188846, ENSG00000198242, ENSG00000122406, ENSG00000114391, ENSG00000186468, ENSG00000105640, ENSG00000105372, ENSG00000140988, ENSG00000170889, ENSG00000136942, ENSG0000…	402	166	18224	7.64659	1.00253e-13	1.00253e-13	4.44089e-13
GOTERM_BP_DIRECT	GO:0006364~rRNA processing	31	6.26263	1.12935e-15	ENSG00000174444, ENSG00000118181, ENSG00000105193, ENSG00000148303, ENSG00000063177, ENSG00000145592, ENSG00000109475, ENSG00000182774, ENSG00000177600, ENSG00000142541, ENSG00000115268, ENSG00000100316, ENSG00000231500, ENSG00000083845, ENSG00000188846, ENSG00000198242, ENSG00000122406, ENSG00000114391, ENSG00000186468, ENSG00000105640, ENSG00000105372, ENSG00000140988, ENSG00000170889, ENSG0000…	381	214	16792	6.38448	1.9118e-12	3.82361e-13	1.87628e-12
GOTERM_MF_DIRECT	GO:0003735~structural constituent of ribosome	30	6.06061	1.55412e-14	ENSG00000174444, ENSG00000105193, ENSG00000148303, ENSG00000063177, ENSG00000145592, ENSG00000109475, ENSG00000182774, ENSG00000177600, ENSG00000142541, ENSG00000115268, ENSG00000100316, ENSG00000231500, ENSG00000083845, ENSG00000188846, ENSG00000198242, ENSG00000122406, ENSG00000114391, ENSG00000186468, ENSG00000105640, ENSG00000105372, ENSG00000140988, ENSG00000170889, ENSG00000161970, ENSG0000…	377	222	16881	6.05097	8.56426e-12	8.56426e-12	2.2693e-11
GOTERM_BP_DIRECT	GO:0006412~translation	32	6.46465	1.72723e-14	ENSG00000174444, ENSG00000118181, ENSG00000105193, ENSG00000148303, ENSG00000063177, ENSG00000145592, ENSG00000109475, ENSG00000182774, ENSG00000177600, ENSG00000142541, ENSG00000115268, ENSG00000100316, ENSG00000231500, ENSG00000083845, ENSG00000188846, ENSG00000198242, ENSG00000122406, ENSG00000114391, ENSG00000186468, ENSG00000105640, ENSG00000214575, ENSG00000105372, ENSG00000140988, ENSG0000…	381	253	16792	5.57451	2.98241e-11	4.97069e-12	2.92544e-11
UP_KEYWORDS	Ribonucleoprotein	33	6.66667	4.81305e-14	ENSG00000174444, ENSG00000118181, ENSG00000105193, ENSG00000148303, ENSG00000063177, ENSG00000145592, ENSG00000109475, ENSG00000182774, ENSG00000177600, ENSG00000142541, ENSG00000115268, ENSG00000100316, ENSG00000231500, ENSG00000083845, ENSG00000188846, ENSG00000198242, ENSG00000122406, ENSG00000114391, ENSG00000164346, ENSG00000186468, ENSG00000105640, ENSG00000214575, ENSG00000105372, ENSG0000…	439	296	20581	5.22666	1.58524e-11	7.92622e-12	6.52922e-11
GOTERM_CC_DIRECT	GO:0022627~cytosolic small ribosomal subunit	15	3.0303	1.21678e-12	ENSG00000118181, ENSG00000105193, ENSG00000186468, ENSG00000182774, ENSG00000105372, ENSG00000170889, ENSG00000140988, ENSG00000149273, ENSG00000143947, ENSG00000142534, ENSG00000115268, ENSG00000164587, ENSG00000137154, ENSG00000083845, ENSG00000231500	402	48	18224	14.1667	3.66258e-10	1.83129e-10	1.62684e-09
GOTERM_CC_DIRECT	GO:0022625~cytosolic large ribosomal subunit	16	3.23232	1.62281e-11	ENSG00000174444, ENSG00000188846, ENSG00000198242, ENSG00000122406, ENSG00000114391, ENSG00000148303, ENSG00000105640, ENSG00000063177, ENSG00000145592, ENSG00000109475, ENSG00000177600, ENSG00000161970, ENSG00000136942, ENSG00000142541, ENSG00000197958, ENSG00000100316	402	68	18224	10.6667	4.88463e-09	1.22116e-09	2.16965e-08
GOTERM_CC_DIRECT	GO:0005925~focal adhesion	30	6.06061	1.26788e-08	ENSG00000174444, ENSG00000125266, ENSG00000105193, ENSG00000148303, ENSG00000173801, ENSG00000129116, ENSG00000063177, ENSG00000182774, ENSG00000177600, ENSG00000142541, ENSG00000115268, ENSG00000073008, ENSG00000100316, ENSG00000231500, ENSG00000083845, ENSG00000011105, ENSG00000002586, ENSG00000122406, ENSG00000180340, ENSG00000105372, ENSG00000088280, ENSG00000140988, ENSG00000170889, ENSG0000…	402	391	18224	3.47826	3.81632e-06	7.63265e-07	1.69513e-05
GOTERM_CC_DIRECT	GO:0005730~nucleolus	35	7.07071	0.000681165	ENSG00000174444, ENSG00000118971, ENSG00000198157, ENSG00000074590, ENSG00000118181, ENSG00000171617, ENSG00000214274, ENSG00000101746, ENSG00000148303, ENSG00000104529, ENSG00000063177, ENSG00000109475, ENSG00000139910, ENSG00000142541, ENSG00000100316, ENSG00000145555, ENSG00000129514, ENSG00000198242, ENSG00000122406, ENSG00000164346, ENSG00000186468, ENSG00000105372, ENSG00000105373, ENSG0000…	402	857	18224	1.85142	0.185435	0.0203012	0.906878
GOTERM_MF_DIRECT	GO:0044822~poly(A) RNA binding	42	8.48485	0.0013848	ENSG00000174444, ENSG00000198157, ENSG00000118181, ENSG00000100129, ENSG00000243284, ENSG00000204628, ENSG00000105193, ENSG00000148303, ENSG00000182774, ENSG00000139910, ENSG00000142541, ENSG00000115268, ENSG00000167658, ENSG00000100316, ENSG00000060138, ENSG00000231500, ENSG00000083845, ENSG00000145050, ENSG00000100097, ENSG00000198242, ENSG00000188846, ENSG00000122406, ENSG00000114391, ENSG0000…	377	1129	16881	1.66576	0.533991	0.173775	2.00246
GOTERM_MF_DIRECT	GO:0003723~RNA binding	24	4.84848	0.00279874	ENSG00000174444, ENSG00000188846, ENSG00000122406, ENSG00000114391, ENSG00000118181, ENSG00000161082, ENSG00000101746, ENSG00000105193, ENSG00000148303, ENSG00000078328, ENSG00000105640, ENSG00000063177, ENSG00000145592, ENSG00000109475, ENSG00000166173, ENSG00000140988, ENSG00000161970, ENSG00000139910, ENSG00000149273, ENSG00000115268, ENSG00000164587, ENSG00000100316, ENSG00000231500, ENSG0000…	377	547	16881	1.96463	0.786532	0.226924	4.00849
GOTERM_CC_DIRECT	GO:0016020~membrane	61	12.3232	0.0462001	ENSG00000157985, ENSG00000148303, ENSG00000173083, ENSG00000063177, ENSG00000182774, ENSG00000179085, ENSG00000174915, ENSG00000083845, ENSG00000158813, ENSG00000122406, ENSG00000114391, ENSG00000157168, ENSG00000078295, ENSG00000105357, ENSG00000156052, ENSG00000171435, ENSG00000170889, ENSG00000140988, ENSG00000136942, ENSG00000161970, ENSG00000149273, ENSG00000198626, ENSG00000143947, ENSG0000…	402	2200	18224	1.25697	0.999999	0.409817	46.869
Annotation Cluster 2	Enrichment Score: 3.3301020218364794
Category	Term	Count	%	PValue	Genes	List Total	Pop Hits	Pop Total	Fold Enrichment	Bonferroni	Benjamini	FDR
INTERPRO	IPR013098:Immunoglobulin I-set	15	3.0303	2.99275e-06	ENSG00000169855, ENSG00000144749, ENSG00000080854, ENSG00000072195, ENSG00000157168, ENSG00000154134, ENSG00000085552, ENSG00000146555, ENSG00000036448, ENSG00000185008, ENSG00000163453, ENSG00000129116, ENSG00000068078, ENSG00000163531, ENSG00000064309	411	141	18559	4.8038	0.00253762	0.00253762	0.00462966
INTERPRO	IPR003598:Immunoglobulin subtype 2	20	4.0404	3.17634e-06	ENSG00000169855, ENSG00000149564, ENSG00000144749, ENSG00000080854, ENSG00000072195, ENSG00000157168, ENSG00000154639, ENSG00000154134, ENSG00000085552, ENSG00000146555, ENSG00000243284, ENSG00000036448, ENSG00000185008, ENSG00000166086, ENSG00000129116, ENSG00000068078, ENSG00000163531, ENSG00000064309, ENSG00000104213, ENSG00000105767	411	250	18559	3.61246	0.00269308	0.00134745	0.00491365
UP_SEQ_FEATURE	domain:Ig-like C2-type 1	17	3.43434	7.65841e-06	ENSG00000169855, ENSG00000144749, ENSG00000154639, ENSG00000154134, ENSG00000146555, ENSG00000036448, ENSG00000185008, ENSG00000129116, ENSG00000105371, ENSG00000068078, ENSG00000177707, ENSG00000163531, ENSG00000064309, ENSG00000073008, ENSG00000189013, ENSG00000104213, ENSG00000105767	430	202	20063	3.92668	0.00946669	0.00946669	0.0124334
UP_SEQ_FEATURE	domain:Ig-like C2-type 2	17	3.43434	8.15301e-06	ENSG00000169855, ENSG00000144749, ENSG00000154639, ENSG00000154134, ENSG00000146555, ENSG00000036448, ENSG00000185008, ENSG00000129116, ENSG00000105371, ENSG00000068078, ENSG00000177707, ENSG00000163531, ENSG00000064309, ENSG00000073008, ENSG00000189013, ENSG00000104213, ENSG00000105767	430	203	20063	3.90733	0.010075	0.00505024	0.0132363
SMART	SM00408:IGc2	20	4.0404	1.62975e-05	ENSG00000169855, ENSG00000149564, ENSG00000144749, ENSG00000080854, ENSG00000072195, ENSG00000157168, ENSG00000154639, ENSG00000154134, ENSG00000085552, ENSG00000146555, ENSG00000243284, ENSG00000036448, ENSG00000185008, ENSG00000166086, ENSG00000129116, ENSG00000068078, ENSG00000163531, ENSG00000064309, ENSG00000104213, ENSG00000105767	253	250	10057	3.18008	0.00323798	0.00323798	0.0204086
INTERPRO	IPR003599:Immunoglobulin subtype	27	5.45455	4.77765e-05	ENSG00000149564, ENSG00000144749, ENSG00000080854, ENSG00000154134, ENSG00000154639, ENSG00000104970, ENSG00000085552, ENSG00000243284, ENSG00000163453, ENSG00000129116, ENSG00000165810, ENSG00000177707, ENSG00000073008, ENSG00000104213, ENSG00000169855, ENSG00000157168, ENSG00000072195, ENSG00000146555, ENSG00000036448, ENSG00000185008, ENSG00000166086, ENSG00000143195, ENSG00000068078, ENSG0000…	411	497	18559	2.45313	0.0397515	0.0134301	0.0738841
UP_KEYWORDS	Immunoglobulin domain	28	5.65657	4.85824e-05	ENSG00000149564, ENSG00000144749, ENSG00000080854, ENSG00000154134, ENSG00000154639, ENSG00000104970, ENSG00000085552, ENSG00000182310, ENSG00000243284, ENSG00000163453, ENSG00000129116, ENSG00000165810, ENSG00000177707, ENSG00000073008, ENSG00000104213, ENSG00000169855, ENSG00000157168, ENSG00000146555, ENSG00000036448, ENSG00000185008, ENSG00000166086, ENSG00000105371, ENSG00000143195, ENSG0000…	439	546	20581	2.40418	0.0158569	0.00531383	0.0658136
UP_SEQ_FEATURE	domain:Fibronectin type-III 2	12	2.42424	0.00013704	ENSG00000169855, ENSG00000080854, ENSG00000154134, ENSG00000106123, ENSG00000085552, ENSG00000146555, ENSG00000044524, ENSG00000036448, ENSG00000185008, ENSG00000140443, ENSG00000163531, ENSG00000064309	430	133	20063	4.20976	0.156517	0.0551588	0.222264
UP_SEQ_FEATURE	domain:Fibronectin type-III 1	12	2.42424	0.000146483	ENSG00000169855, ENSG00000080854, ENSG00000154134, ENSG00000106123, ENSG00000085552, ENSG00000146555, ENSG00000044524, ENSG00000036448, ENSG00000185008, ENSG00000140443, ENSG00000163531, ENSG00000064309	430	134	20063	4.17834	0.166353	0.0444673	0.237563
UP_SEQ_FEATURE	domain:Ig-like C2-type 5	8	1.61616	0.000162916	ENSG00000169855, ENSG00000154134, ENSG00000146555, ENSG00000036448, ENSG00000185008, ENSG00000163531, ENSG00000064309, ENSG00000129116	430	55	20063	6.78664	0.183198	0.0396636	0.26418
SMART	SM00409:IG	27	5.45455	0.000299124	ENSG00000149564, ENSG00000144749, ENSG00000080854, ENSG00000154134, ENSG00000154639, ENSG00000104970, ENSG00000085552, ENSG00000243284, ENSG00000163453, ENSG00000129116, ENSG00000165810, ENSG00000177707, ENSG00000073008, ENSG00000104213, ENSG00000169855, ENSG00000157168, ENSG00000072195, ENSG00000146555, ENSG00000036448, ENSG00000185008, ENSG00000166086, ENSG00000143195, ENSG00000068078, ENSG0000…	253	497	10057	2.15951	0.057797	0.0293286	0.373968
INTERPRO	IPR003961:Fibronectin, type III	14	2.82828	0.000723465	ENSG00000169855, ENSG00000080854, ENSG00000154134, ENSG00000085552, ENSG00000146555, ENSG00000116183, ENSG00000044524, ENSG00000036448, ENSG00000185008, ENSG00000185291, ENSG00000106123, ENSG00000140443, ENSG00000163531, ENSG00000064309	411	207	18559	3.05401	0.459058	0.142394	1.11335
UP_SEQ_FEATURE	domain:Ig-like C2-type 4	8	1.61616	0.00119581	ENSG00000169855, ENSG00000154134, ENSG00000146555, ENSG00000036448, ENSG00000185008, ENSG00000163531, ENSG00000064309, ENSG00000129116	430	76	20063	4.91138	0.773743	0.152208	1.92391
SMART	SM00060:FN3	12	2.42424	0.00136037	ENSG00000169855, ENSG00000080854, ENSG00000154134, ENSG00000106123, ENSG00000085552, ENSG00000146555, ENSG00000044524, ENSG00000036448, ENSG00000185008, ENSG00000140443, ENSG00000163531, ENSG00000064309	253	150	10057	3.18008	0.237306	0.0863423	1.69039
UP_SEQ_FEATURE	domain:Ig-like C2-type 3	10	2.0202	0.00174428	ENSG00000169855, ENSG00000144749, ENSG00000154134, ENSG00000068078, ENSG00000146555, ENSG00000036448, ENSG00000185008, ENSG00000163531, ENSG00000064309, ENSG00000129116	430	128	20063	3.64517	0.885626	0.194932	2.79466
UP_SEQ_FEATURE	domain:Fibronectin type-III 3	8	1.61616	0.00214207	ENSG00000169855, ENSG00000154134, ENSG00000146555, ENSG00000036448, ENSG00000185008, ENSG00000140443, ENSG00000163531, ENSG00000064309	430	84	20063	4.44363	0.930283	0.215037	3.42166
INTERPRO	IPR007110:Immunoglobulin-like domain	30	6.06061	0.00382326	ENSG00000149564, ENSG00000144749, ENSG00000080854, ENSG00000154134, ENSG00000154639, ENSG00000104970, ENSG00000085552, ENSG00000182310, ENSG00000243284, ENSG00000163453, ENSG00000129116, ENSG00000160862, ENSG00000165810, ENSG00000177707, ENSG00000073008, ENSG00000104213, ENSG00000169855, ENSG00000072195, ENSG00000157168, ENSG00000146555, ENSG00000036448, ENSG00000185008, ENSG00000166086, ENSG0000…	411	771	18559	1.75703	0.96131	0.371611	5.75372
INTERPRO	IPR013783:Immunoglobulin-like fold	34	6.86869	0.0071004	ENSG00000149564, ENSG00000144749, ENSG00000080854, ENSG00000154134, ENSG00000154639, ENSG00000104970, ENSG00000085552, ENSG00000182310, ENSG00000243284, ENSG00000163453, ENSG00000185291, ENSG00000129116, ENSG00000160862, ENSG00000165810, ENSG00000177707, ENSG00000140443, ENSG00000073008, ENSG00000104213, ENSG00000169855, ENSG00000072195, ENSG00000157168, ENSG00000146555, ENSG00000044524, ENSG0000…	411	951	18559	1.6144	0.997642	0.530561	10.4376
UP_SEQ_FEATURE	domain:Fibronectin type-III 5	3	0.606061	0.258112	ENSG00000146555, ENSG00000036448, ENSG00000163531	430	46	20063	3.04292	1	0.997709	99.2151
UP_SEQ_FEATURE	domain:Fibronectin type-III 4	3	0.606061	0.391264	ENSG00000146555, ENSG00000036448, ENSG00000163531	430	63	20063	2.22182	1	0.99935	99.9684
INTERPRO	IPR013106:Immunoglobulin V-set	11	2.22222	0.44153	ENSG00000165810, ENSG00000169855, ENSG00000149564, ENSG00000080854, ENSG00000154639, ENSG00000243284, ENSG00000185008, ENSG00000177707, ENSG00000073008, ENSG00000166086, ENSG00000105767	411	417	18559	1.19116	1	0.999854	99.9878
Annotation Cluster 3	Enrichment Score: 3.0212442978521006
Category	Term	Count	%	PValue	Genes	List Total	Pop Hits	Pop Total	Fold Enrichment	Bonferroni	Benjamini	FDR
GOTERM_CC_DIRECT	GO:0005913~cell-cell adherens junction	20	4.0404	0.000105937	ENSG00000006453, ENSG00000198242, ENSG00000188846, ENSG00000114391, ENSG00000204628, ENSG00000148303, ENSG00000104529, ENSG00000173801, ENSG00000150054, ENSG00000067057, ENSG00000109475, ENSG00000146950, ENSG00000140988, ENSG00000057294, ENSG00000167658, ENSG00000177707, ENSG00000164924, ENSG00000073008, ENSG00000254772, ENSG00000105767	402	323	18224	2.80702	0.0313855	0.00397814	0.141542
GOTERM_MF_DIRECT	GO:0098641~cadherin binding involved in cell-cell adhesion	16	3.23232	0.0022476	ENSG00000006453, ENSG00000198242, ENSG00000188846, ENSG00000114391, ENSG00000204628, ENSG00000148303, ENSG00000104529, ENSG00000173801, ENSG00000150054, ENSG00000067057, ENSG00000109475, ENSG00000140988, ENSG00000057294, ENSG00000167658, ENSG00000164924, ENSG00000254772	377	290	16881	2.47047	0.710565	0.219613	3.23116
GOTERM_BP_DIRECT	GO:0098609~cell-cell adhesion	15	3.0303	0.00362661	ENSG00000006453, ENSG00000198242, ENSG00000188846, ENSG00000114391, ENSG00000204628, ENSG00000148303, ENSG00000104529, ENSG00000150054, ENSG00000147027, ENSG00000067057, ENSG00000109475, ENSG00000140988, ENSG00000167658, ENSG00000164924, ENSG00000254772	381	271	16792	2.43949	0.998082	0.323636	5.95291
Annotation Cluster 4	Enrichment Score: 2.8668424976202886
Category	Term	Count	%	PValue	Genes	List Total	Pop Hits	Pop Total	Fold Enrichment	Bonferroni	Benjamini	FDR
GOTERM_MF_DIRECT	GO:0019843~rRNA binding	8	1.61616	2.54399e-05	ENSG00000198242, ENSG00000170889, ENSG00000197958, ENSG00000142534, ENSG00000214274, ENSG00000231500, ENSG00000083845, ENSG00000145592	377	40	16881	8.95544	0.0139198	0.00698428	0.0371282
UP_KEYWORDS	rRNA-binding	6	1.21212	0.00012983	ENSG00000198242, ENSG00000122406, ENSG00000170889, ENSG00000142534, ENSG00000231500, ENSG00000145592	439	24	20581	11.7204	0.0418174	0.00709421	0.175789
UP_KEYWORDS	RNA-binding	13	2.62626	0.759592	ENSG00000214575, ENSG00000198242, ENSG00000166173, ENSG00000122406, ENSG00000161082, ENSG00000170889, ENSG00000139910, ENSG00000149273, ENSG00000197958, ENSG00000142534, ENSG00000078328, ENSG00000231500, ENSG00000145592	439	665	20581	0.916481	1	0.970579	100
Annotation Cluster 5	Enrichment Score: 2.615971029740129
Category	Term	Count	%	PValue	Genes	List Total	Pop Hits	Pop Total	Fold Enrichment	Bonferroni	Benjamini	FDR
UP_KEYWORDS	Cell junction	31	6.26263	0.000127954	ENSG00000149564, ENSG00000080854, ENSG00000158528, ENSG00000154639, ENSG00000169760, ENSG00000046604, ENSG00000085552, ENSG00000204681, ENSG00000134769, ENSG00000173801, ENSG00000131398, ENSG00000129116, ENSG00000131711, ENSG00000105088, ENSG00000146950, ENSG00000163288, ENSG00000166664, ENSG00000109158, ENSG00000177707, ENSG00000166025, ENSG00000151276, ENSG00000146555, ENSG00000166086, ENSG0000…	439	675	20581	2.15308	0.0412256	0.00838455	0.17325
GOTERM_CC_DIRECT	GO:0030054~cell junction	23	4.64646	0.000563199	ENSG00000080854, ENSG00000158528, ENSG00000154639, ENSG00000169760, ENSG00000146555, ENSG00000085552, ENSG00000204681, ENSG00000134769, ENSG00000131398, ENSG00000131711, ENSG00000147027, ENSG00000185634, ENSG00000214575, ENSG00000105088, ENSG00000175344, ENSG00000180530, ENSG00000163288, ENSG00000109158, ENSG00000057294, ENSG00000166664, ENSG00000078053, ENSG00000166025, ENSG00000151276	402	459	18224	2.2716	0.155973	0.0186648	0.750369
UP_KEYWORDS	Synapse	18	3.63636	0.00176939	ENSG00000080854, ENSG00000158528, ENSG00000169760, ENSG00000085552, ENSG00000146555, ENSG00000204681, ENSG00000134769, ENSG00000131711, ENSG00000131398, ENSG00000185634, ENSG00000214575, ENSG00000105088, ENSG00000175344, ENSG00000163288, ENSG00000166664, ENSG00000109158, ENSG00000177707, ENSG00000078053	439	357	20581	2.36378	0.441581	0.0565997	2.37125
UP_KEYWORDS	Postsynaptic cell membrane	10	2.0202	0.0147091	ENSG00000214575, ENSG00000080854, ENSG00000175344, ENSG00000169760, ENSG00000163288, ENSG00000166664, ENSG00000109158, ENSG00000177707, ENSG00000204681, ENSG00000185634	439	179	20581	2.61908	0.992367	0.198766	18.1926
GOTERM_CC_DIRECT	GO:0045211~postsynaptic membrane	10	2.0202	0.0443627	ENSG00000214575, ENSG00000080854, ENSG00000175344, ENSG00000169760, ENSG00000163288, ENSG00000166664, ENSG00000109158, ENSG00000177707, ENSG00000204681, ENSG00000185634	402	211	18224	2.1485	0.999999	0.408637	45.4842
Annotation Cluster 6	Enrichment Score: 2.5763336791910634
Category	Term	Count	%	PValue	Genes	List Total	Pop Hits	Pop Total	Fold Enrichment	Bonferroni	Benjamini	FDR
UP_SEQ_FEATURE	domain:MAGE	6	1.21212	0.000953219	ENSG00000179222, ENSG00000187601, ENSG00000102316, ENSG00000187243, ENSG00000254585, ENSG00000154545	430	36	20063	7.77636	0.694089	0.137619	1.53645
INTERPRO	IPR002190:MAGE protein	6	1.21212	0.00159295	ENSG00000179222, ENSG00000187601, ENSG00000102316, ENSG00000187243, ENSG00000254585, ENSG00000154545	411	39	18559	6.94703	0.741665	0.237154	2.43608
SMART	SM01373:SM01373	6	1.21212	0.00272431	ENSG00000179222, ENSG00000187601, ENSG00000102316, ENSG00000187243, ENSG00000254585, ENSG00000154545	253	39	10057	6.11554	0.418926	0.126912	3.35879
UP_KEYWORDS	Tumor antigen	5	1.0101	0.0119678	ENSG00000179222, ENSG00000187601, ENSG00000102316, ENSG00000187243, ENSG00000154545	439	42	20581	5.58114	0.980959	0.171904	15.0538
Annotation Cluster 7	Enrichment Score: 2.3352693947878764
Category	Term	Count	%	PValue	Genes	List Total	Pop Hits	Pop Total	Fold Enrichment	Bonferroni	Benjamini	FDR
GOTERM_CC_DIRECT	GO:0005912~adherens junction	7	1.41414	0.000766614	ENSG00000149564, ENSG00000154639, ENSG00000057294, ENSG00000196632, ENSG00000150054, ENSG00000147027, ENSG00000151276	402	50	18224	6.34667	0.206133	0.0207667	1.0201
GOTERM_CC_DIRECT	GO:0005923~bicellular tight junction	9	1.81818	0.00352105	ENSG00000149564, ENSG00000146950, ENSG00000154639, ENSG00000166025, ENSG00000196632, ENSG00000150054, ENSG00000060138, ENSG00000166086, ENSG00000151276	402	113	18224	3.61062	0.654135	0.0846744	4.60641
UP_KEYWORDS	Tight junction	6	1.21212	0.0365547	ENSG00000149564, ENSG00000146950, ENSG00000154639, ENSG00000166025, ENSG00000150054, ENSG00000151276	439	86	20581	3.27081	0.999995	0.288463	39.6272
Annotation Cluster 8	Enrichment Score: 2.2834262157545795
Category	Term	Count	%	PValue	Genes	List Total	Pop Hits	Pop Total	Fold Enrichment	Bonferroni	Benjamini	FDR
UP_SEQ_FEATURE	domain:Sushi 4	5	1.0101	0.00244975	ENSG00000100095, ENSG00000116785, ENSG00000121904, ENSG00000143502, ENSG00000116183	430	27	20063	8.6404	0.952466	0.224199	3.90401
UP_SEQ_FEATURE	domain:Sushi 2	6	1.21212	0.00264007	ENSG00000100095, ENSG00000116785, ENSG00000121904, ENSG00000143502, ENSG00000116183, ENSG00000204681	430	45	20063	6.22109	0.962496	0.223192	4.20125
UP_SEQ_FEATURE	domain:Sushi 1	6	1.21212	0.00264007	ENSG00000100095, ENSG00000116785, ENSG00000121904, ENSG00000143502, ENSG00000116183, ENSG00000204681	430	45	20063	6.22109	0.962496	0.223192	4.20125
UP_SEQ_FEATURE	domain:Sushi 3	5	1.0101	0.00461538	ENSG00000100095, ENSG00000116785, ENSG00000121904, ENSG00000143502, ENSG00000116183	430	32	20063	7.29033	0.996803	0.336614	7.23569
UP_KEYWORDS	Sushi	6	1.21212	0.00669004	ENSG00000100095, ENSG00000116785, ENSG00000121904, ENSG00000143502, ENSG00000116183, ENSG00000204681	439	56	20581	5.02302	0.890126	0.115462	8.69465
INTERPRO	IPR000436:Sushi/SCR/CCP	6	1.21212	0.00838739	ENSG00000100095, ENSG00000116785, ENSG00000121904, ENSG00000143502, ENSG00000116183, ENSG00000204681	411	57	18559	4.75323	0.999216	0.510853	12.2167
SMART	SM00032:CCP	6	1.21212	0.0110524	ENSG00000100095, ENSG00000116785, ENSG00000121904, ENSG00000143502, ENSG00000116183, ENSG00000204681	253	54	10057	4.41678	0.890482	0.308305	12.9934
UP_SEQ_FEATURE	domain:Sushi 5	4	0.808081	0.011054	ENSG00000100095, ENSG00000116785, ENSG00000121904, ENSG00000116183	430	22	20063	8.4833	0.999999	0.466089	16.5123
Annotation Cluster 9	Enrichment Score: 2.0673864022327177
Category	Term	Count	%	PValue	Genes	List Total	Pop Hits	Pop Total	Fold Enrichment	Bonferroni	Benjamini	FDR
UP_SEQ_FEATURE	domain:Ig-like C2-type 5	8	1.61616	0.000162916	ENSG00000169855, ENSG00000154134, ENSG00000146555, ENSG00000036448, ENSG00000185008, ENSG00000163531, ENSG00000064309, ENSG00000129116	430	55	20063	6.78664	0.183198	0.0396636	0.26418
UP_SEQ_FEATURE	domain:Ig-like C2-type 4	8	1.61616	0.00119581	ENSG00000169855, ENSG00000154134, ENSG00000146555, ENSG00000036448, ENSG00000185008, ENSG00000163531, ENSG00000064309, ENSG00000129116	430	76	20063	4.91138	0.773743	0.152208	1.92391
UP_SEQ_FEATURE	domain:Fibronectin type-III 3	8	1.61616	0.00214207	ENSG00000169855, ENSG00000154134, ENSG00000146555, ENSG00000036448, ENSG00000185008, ENSG00000140443, ENSG00000163531, ENSG00000064309	430	84	20063	4.44363	0.930283	0.215037	3.42166
GOTERM_BP_DIRECT	GO:0016199~axon midline choice point recognition	3	0.606061	0.00297353	ENSG00000169855, ENSG00000154134, ENSG00000185008	381	4	16792	33.0551	0.994072	0.306697	4.90613
GOTERM_BP_DIRECT	GO:0035385~Roundabout signaling pathway	3	0.606061	0.0290181	ENSG00000169855, ENSG00000154134, ENSG00000185008	381	12	16792	11.0184	1	0.847119	39.1919
GOTERM_BP_DIRECT	GO:0007411~axon guidance	7	1.41414	0.152467	ENSG00000169855, ENSG00000165588, ENSG00000154134, ENSG00000125266, ENSG00000185008, ENSG00000163531, ENSG00000163697	381	159	16792	1.94034	1	0.989893	93.8854
UP_KEYWORDS	Chemotaxis	3	0.606061	0.614777	ENSG00000169855, ENSG00000154134, ENSG00000185008	439	97	20581	1.44994	1	0.930031	99.9998
Annotation Cluster 10	Enrichment Score: 2.061623573668258
Category	Term	Count	%	PValue	Genes	List Total	Pop Hits	Pop Total	Fold Enrichment	Bonferroni	Benjamini	FDR
UP_KEYWORDS	Glycoprotein	132	26.6667	7.54351e-05	ENSG00000173702, ENSG00000144749, ENSG00000049323, ENSG00000133687, ENSG00000104970, ENSG00000174808, ENSG00000173801, ENSG00000196890, ENSG00000144476, ENSG00000163288, ENSG00000102109, ENSG00000166664, ENSG00000073008, ENSG00000104213, ENSG00000011105, ENSG00000145050, ENSG00000169855, ENSG00000044524, ENSG00000185008, ENSG00000141837, ENSG00000078295, ENSG00000118217, ENSG00000105767, ENSG0000…	439	4551	20581	1.35978	0.0245136	0.00618556	0.102173
UP_SEQ_FEATURE	glycosylation site:N-linked (GlcNAc...)	123	24.8485	0.00016921	ENSG00000173702, ENSG00000144749, ENSG00000049323, ENSG00000133687, ENSG00000174808, ENSG00000144476, ENSG00000163288, ENSG00000166664, ENSG00000073008, ENSG00000104213, ENSG00000011105, ENSG00000169855, ENSG00000044524, ENSG00000185008, ENSG00000141837, ENSG00000078295, ENSG00000118217, ENSG00000105767, ENSG00000079931, ENSG00000154639, ENSG00000169760, ENSG00000085552, ENSG00000145882, ENSG0000…	430	4234	20063	1.35544	0.189559	0.034423	0.274374
UP_SEQ_FEATURE	signal peptide	100	20.202	0.000343417	ENSG00000173702, ENSG00000144749, ENSG00000049323, ENSG00000174808, ENSG00000163288, ENSG00000102109, ENSG00000166664, ENSG00000073008, ENSG00000104213, ENSG00000145050, ENSG00000169855, ENSG00000044524, ENSG00000185008, ENSG00000125652, ENSG00000105767, ENSG00000079931, ENSG00000154639, ENSG00000169760, ENSG00000085552, ENSG00000145882, ENSG00000214274, ENSG00000163453, ENSG00000142303, ENSG0000…	430	3346	20063	1.39445	0.347274	0.0591226	0.556112
UP_SEQ_FEATURE	disulfide bond	83	16.7677	0.00512448	ENSG00000173702, ENSG00000149564, ENSG00000144749, ENSG00000080854, ENSG00000049323, ENSG00000116785, ENSG00000121904, ENSG00000243284, ENSG00000174808, ENSG00000165810, ENSG00000185274, ENSG00000144476, ENSG00000124159, ENSG00000163288, ENSG00000138829, ENSG00000109158, ENSG00000166664, ENSG00000073008, ENSG00000104213, ENSG00000248099, ENSG00000145050, ENSG00000169855, ENSG00000186827, ENSG0000…	430	2917	20063	1.32761	0.998307	0.34649	8.00301
UP_KEYWORDS	Signal	111	22.4242	0.00680952	ENSG00000173702, ENSG00000144749, ENSG00000049323, ENSG00000104970, ENSG00000174808, ENSG00000163288, ENSG00000102109, ENSG00000166664, ENSG00000073008, ENSG00000104213, ENSG00000011105, ENSG00000145050, ENSG00000169855, ENSG00000044524, ENSG00000185008, ENSG00000141837, ENSG00000121207, ENSG00000167468, ENSG00000105767, ENSG00000079931, ENSG00000154639, ENSG00000169760, ENSG00000085552, ENSG0000…	439	4160	20581	1.25093	0.894389	0.111584	8.84337
UP_SEQ_FEATURE	topological domain:Cytoplasmic	94	18.9899	0.00949734	ENSG00000173702, ENSG00000149564, ENSG00000144749, ENSG00000080854, ENSG00000121904, ENSG00000243284, ENSG00000072041, ENSG00000147676, ENSG00000174808, ENSG00000112218, ENSG00000165810, ENSG00000112394, ENSG00000185274, ENSG00000144476, ENSG00000146242, ENSG00000163288, ENSG00000109158, ENSG00000166664, ENSG00000073008, ENSG00000174915, ENSG00000011105, ENSG00000169855, ENSG00000186827, ENSG0000…	430	3456	20063	1.26906	0.999993	0.43129	14.3529
UP_KEYWORDS	Disulfide bond	93	18.7879	0.00993803	ENSG00000173702, ENSG00000149564, ENSG00000144749, ENSG00000080854, ENSG00000049323, ENSG00000104970, ENSG00000116785, ENSG00000121904, ENSG00000182310, ENSG00000243284, ENSG00000174808, ENSG00000103260, ENSG00000165810, ENSG00000185274, ENSG00000144476, ENSG00000124159, ENSG00000146242, ENSG00000163288, ENSG00000138829, ENSG00000109158, ENSG00000166664, ENSG00000073008, ENSG00000104213, ENSG0000…	439	3434	20581	1.26965	0.962596	0.151511	12.6584
UP_KEYWORDS	Secreted	57	11.5152	0.0149714	ENSG00000173702, ENSG00000049323, ENSG00000116785, ENSG00000104970, ENSG00000173083, ENSG00000174808, ENSG00000103260, ENSG00000124159, ENSG00000138829, ENSG00000102109, ENSG00000073008, ENSG00000147257, ENSG00000104213, ENSG00000248099, ENSG00000145050, ENSG00000172594, ENSG00000158813, ENSG00000258818, ENSG00000157168, ENSG00000116183, ENSG00000044524, ENSG00000166086, ENSG00000181195, ENSG0000…	439	1965	20581	1.35992	0.993007	0.194084	18.4873
UP_SEQ_FEATURE	transmembrane region	128	25.8586	0.0206403	ENSG00000173702, ENSG00000144749, ENSG00000125744, ENSG00000133687, ENSG00000174808, ENSG00000054392, ENSG00000112394, ENSG00000144476, ENSG00000213213, ENSG00000163288, ENSG00000166664, ENSG00000073008, ENSG00000011105, ENSG00000169855, ENSG00000044524, ENSG00000185008, ENSG00000141837, ENSG00000078295, ENSG00000179820, ENSG00000163463, ENSG00000121207, ENSG00000186204, ENSG00000118217, ENSG0000…	430	5056	20063	1.18122	1	0.616873	28.7247
UP_KEYWORDS	Membrane	181	36.5657	0.022906	ENSG00000173702, ENSG00000144749, ENSG00000125744, ENSG00000133687, ENSG00000174808, ENSG00000054392, ENSG00000173801, ENSG00000112394, ENSG00000103723, ENSG00000144476, ENSG00000163288, ENSG00000166664, ENSG00000073008, ENSG00000011105, ENSG00000151276, ENSG00000145555, ENSG00000169855, ENSG00000139998, ENSG00000044524, ENSG00000185008, ENSG00000141837, ENSG00000078295, ENSG00000179820, ENSG0000…	439	7494	20581	1.13231	0.999511	0.254142	26.9486
UP_KEYWORDS	Transmembrane helix	139	28.0808	0.02955	ENSG00000173702, ENSG00000144749, ENSG00000125744, ENSG00000133687, ENSG00000174808, ENSG00000054392, ENSG00000112394, ENSG00000144476, ENSG00000163288, ENSG00000166664, ENSG00000073008, ENSG00000011105, ENSG00000169855, ENSG00000044524, ENSG00000185008, ENSG00000141837, ENSG00000078295, ENSG00000179820, ENSG00000163463, ENSG00000127252, ENSG00000121207, ENSG00000186204, ENSG00000118217, ENSG0000…	439	5634	20581	1.15664	0.999948	0.265372	33.4
UP_KEYWORDS	Transmembrane	139	28.0808	0.0323249	ENSG00000173702, ENSG00000144749, ENSG00000125744, ENSG00000133687, ENSG00000174808, ENSG00000054392, ENSG00000112394, ENSG00000144476, ENSG00000163288, ENSG00000166664, ENSG00000073008, ENSG00000011105, ENSG00000169855, ENSG00000044524, ENSG00000185008, ENSG00000141837, ENSG00000078295, ENSG00000179820, ENSG00000163463, ENSG00000127252, ENSG00000121207, ENSG00000186204, ENSG00000118217, ENSG0000…	439	5651	20581	1.15316	0.99998	0.279344	35.9348
UP_SEQ_FEATURE	topological domain:Extracellular	74	14.9495	0.0357255	ENSG00000173702, ENSG00000149564, ENSG00000144749, ENSG00000080854, ENSG00000121904, ENSG00000243284, ENSG00000072041, ENSG00000174808, ENSG00000112218, ENSG00000165810, ENSG00000112394, ENSG00000144476, ENSG00000146242, ENSG00000163288, ENSG00000109158, ENSG00000166664, ENSG00000073008, ENSG00000174915, ENSG00000011105, ENSG00000169855, ENSG00000186827, ENSG00000158813, ENSG00000157168, ENSG0000…	430	2787	20063	1.23886	1	0.789451	44.6032
GOTERM_CC_DIRECT	GO:0016021~integral component of membrane	124	25.0505	0.159434	ENSG00000173702, ENSG00000144749, ENSG00000125744, ENSG00000133687, ENSG00000174808, ENSG00000054392, ENSG00000112394, ENSG00000144476, ENSG00000163288, ENSG00000166664, ENSG00000073008, ENSG00000011105, ENSG00000044524, ENSG00000185008, ENSG00000141837, ENSG00000078295, ENSG00000163463, ENSG00000179820, ENSG00000127252, ENSG00000121207, ENSG00000186204, ENSG00000213023, ENSG00000079931, ENSG0000…	402	5163	18224	1.08877	1	0.711973	90.1928
UP_KEYWORDS	Cell membrane	75	15.1515	0.21408	ENSG00000173702, ENSG00000149564, ENSG00000080854, ENSG00000121904, ENSG00000204628, ENSG00000147676, ENSG00000174808, ENSG00000134769, ENSG00000112218, ENSG00000146950, ENSG00000112394, ENSG00000144476, ENSG00000169432, ENSG00000146242, ENSG00000163288, ENSG00000109158, ENSG00000166664, ENSG00000073008, ENSG00000147257, ENSG00000151276, ENSG00000145555, ENSG00000169855, ENSG00000139998, ENSG0000…	439	3175	20581	1.10744	1	0.69362	96.1781
Annotation Cluster 11	Enrichment Score: 1.668647493750954
Category	Term	Count	%	PValue	Genes	List Total	Pop Hits	Pop Total	Fold Enrichment	Bonferroni	Benjamini	FDR
GOTERM_BP_DIRECT	GO:0098911~regulation of ventricular cardiac muscle cell action potential	4	0.808081	0.00165725	ENSG00000046604, ENSG00000198626, ENSG00000057294, ENSG00000173801	381	11	16792	16.0267	0.94251	0.197243	2.76297
GOTERM_MF_DIRECT	GO:0086083~cell adhesive protein binding involved in bundle of His cell-Purkinje myocyte communication	3	0.606061	0.00699453	ENSG00000046604, ENSG00000057294, ENSG00000173801	377	6	16881	22.3886	0.97909	0.296434	9.73837
GOTERM_BP_DIRECT	GO:0086073~bundle of His cell-Purkinje myocyte adhesion involved in cell communication	3	0.606061	0.00721337	ENSG00000046604, ENSG00000057294, ENSG00000173801	381	6	16792	22.0367	0.999996	0.499716	11.5112
GOTERM_CC_DIRECT	GO:0030057~desmosome	4	0.808081	0.0151895	ENSG00000046604, ENSG00000057294, ENSG00000173801, ENSG00000166086	402	24	18224	7.55556	0.990019	0.196989	18.5058
KEGG_PATHWAY	hsa05412:Arrhythmogenic right ventricular cardiomyopathy (ARVC)	6	1.21212	0.0261676	ENSG00000046604, ENSG00000198626, ENSG00000057294, ENSG00000130433, ENSG00000173801, ENSG00000163069	174	67	6879	3.5404	0.994612	0.479496	28.2174
GOTERM_CC_DIRECT	GO:0014704~intercalated disc	4	0.808081	0.0762093	ENSG00000154639, ENSG00000046604, ENSG00000057294, ENSG00000173801	402	45	18224	4.02963	1	0.53684	65.3482
UP_KEYWORDS	Cardiomyopathy	5	1.0101	0.0942944	ENSG00000046604, ENSG00000198626, ENSG00000057294, ENSG00000173801, ENSG00000136574	439	81	20581	2.89392	1	0.485721	73.8703
GOTERM_BP_DIRECT	GO:0086091~regulation of heart rate by cardiac conduction	3	0.606061	0.187385	ENSG00000046604, ENSG00000057294, ENSG00000173801	381	35	16792	3.77773	1	0.993478	96.9959
Annotation Cluster 12	Enrichment Score: 1.6506470581543404
Category	Term	Count	%	PValue	Genes	List Total	Pop Hits	Pop Total	Fold Enrichment	Bonferroni	Benjamini	FDR
GOTERM_BP_DIRECT	GO:0006414~translational elongation	5	1.0101	0.000614208	ENSG00000114942, ENSG00000177600, ENSG00000167658, ENSG00000104529, ENSG00000254772	381	18	16792	12.2426	0.652848	0.123877	1.03251
UP_KEYWORDS	Elongation factor	4	0.808081	0.0254015	ENSG00000114942, ENSG00000167658, ENSG00000104529, ENSG00000254772	439	30	20581	6.25087	0.999789	0.253156	29.4368
GOTERM_MF_DIRECT	GO:0003746~translation elongation factor activity	4	0.808081	0.0394235	ENSG00000114942, ENSG00000167658, ENSG00000104529, ENSG00000254772	377	34	16881	5.2679	1	0.688522	44.4071
UP_KEYWORDS	Protein biosynthesis	5	1.0101	0.405958	ENSG00000114942, ENSG00000100129, ENSG00000167658, ENSG00000104529, ENSG00000254772	439	152	20581	1.54216	1	0.851003	99.9139
Annotation Cluster 13	Enrichment Score: 1.6243742820528404
Category	Term	Count	%	PValue	Genes	List Total	Pop Hits	Pop Total	Fold Enrichment	Bonferroni	Benjamini	FDR
UP_KEYWORDS	Ion channel	17	3.43434	0.00456434	ENSG00000080709, ENSG00000165125, ENSG00000152315, ENSG00000141837, ENSG00000198216, ENSG00000131398, ENSG00000175344, ENSG00000169432, ENSG00000055732, ENSG00000163288, ENSG00000198626, ENSG00000166664, ENSG00000109158, ENSG00000130433, ENSG00000026559, ENSG00000196876, ENSG00000143603	439	359	20581	2.22002	0.778006	0.0954704	6.01101
INTERPRO	IPR027359:Voltage-dependent potassium channel, four helix bundle domain	6	1.21212	0.00722181	ENSG00000169432, ENSG00000141837, ENSG00000026559, ENSG00000196876, ENSG00000198216, ENSG00000131398	411	55	18559	4.92608	0.997874	0.495269	10.6068
INTERPRO	IPR005821:Ion transport domain	8	1.61616	0.0091554	ENSG00000169432, ENSG00000198626, ENSG00000165125, ENSG00000141837, ENSG00000026559, ENSG00000196876, ENSG00000198216, ENSG00000131398	411	106	18559	3.40798	0.999594	0.508299	13.2626
UP_SEQ_FEATURE	repeat:II	4	0.808081	0.0175269	ENSG00000169432, ENSG00000141837, ENSG00000196876, ENSG00000198216	430	26	20063	7.17818	1	0.5703	24.9554
UP_SEQ_FEATURE	repeat:I	4	0.808081	0.0175269	ENSG00000169432, ENSG00000141837, ENSG00000196876, ENSG00000198216	430	26	20063	7.17818	1	0.5703	24.9554
UP_SEQ_FEATURE	repeat:IV	4	0.808081	0.0175269	ENSG00000169432, ENSG00000141837, ENSG00000196876, ENSG00000198216	430	26	20063	7.17818	1	0.5703	24.9554
UP_SEQ_FEATURE	repeat:III	4	0.808081	0.0175269	ENSG00000169432, ENSG00000141837, ENSG00000196876, ENSG00000198216	430	26	20063	7.17818	1	0.5703	24.9554
GOTERM_BP_DIRECT	GO:0086010~membrane depolarization during action potential	4	0.808081	0.0247822	ENSG00000169432, ENSG00000141837, ENSG00000196876, ENSG00000198216	381	28	16792	6.29621	1	0.82245	34.5519
UP_KEYWORDS	Ion transport	22	4.44444	0.0350882	ENSG00000080709, ENSG00000165125, ENSG00000152315, ENSG00000072041, ENSG00000141837, ENSG00000198216, ENSG00000131398, ENSG00000164647, ENSG00000099624, ENSG00000181804, ENSG00000175344, ENSG00000169432, ENSG00000055732, ENSG00000114923, ENSG00000163288, ENSG00000198626, ENSG00000166664, ENSG00000109158, ENSG00000130433, ENSG00000026559, ENSG00000196876, ENSG00000143603	439	642	20581	1.60653	0.999992	0.285202	38.3699
GOTERM_BP_DIRECT	GO:0034765~regulation of ion transmembrane transport	7	1.41414	0.0403574	ENSG00000169432, ENSG00000130433, ENSG00000152315, ENSG00000141837, ENSG00000196876, ENSG00000198216, ENSG00000131398	381	111	16792	2.77941	1	0.891039	50.1366
UP_KEYWORDS	Voltage-gated channel	8	1.61616	0.0417267	ENSG00000169432, ENSG00000130433, ENSG00000152315, ENSG00000141837, ENSG00000026559, ENSG00000196876, ENSG00000198216, ENSG00000131398	439	150	20581	2.50035	0.999999	0.315449	43.874
UP_KEYWORDS	Transport	39	7.87879	0.771529	ENSG00000169241, ENSG00000206190, ENSG00000157985, ENSG00000080709, ENSG00000165125, ENSG00000072041, ENSG00000167964, ENSG00000198216, ENSG00000131398, ENSG00000164647, ENSG00000181804, ENSG00000103723, ENSG00000112394, ENSG00000169432, ENSG00000055732, ENSG00000163288, ENSG00000108932, ENSG00000109158, ENSG00000166664, ENSG00000196876, ENSG00000143603, ENSG00000145555, ENSG00000139998, ENSG0000…	439	1978	20581	0.924358	1	0.971885	100
Annotation Cluster 14	Enrichment Score: 1.5364087030625815
Category	Term	Count	%	PValue	Genes	List Total	Pop Hits	Pop Total	Fold Enrichment	Bonferroni	Benjamini	FDR
UP_KEYWORDS	Calmodulin-binding	10	2.0202	0.00533896	ENSG00000164742, ENSG00000080709, ENSG00000075340, ENSG00000198626, ENSG00000128833, ENSG00000165125, ENSG00000144821, ENSG00000143603, ENSG00000105357, ENSG00000145555	439	152	20581	3.08431	0.828166	0.104234	6.9973
SMART	SM00015:IQ	6	1.21212	0.00945569	ENSG00000072195, ENSG00000169432, ENSG00000128833, ENSG00000196876, ENSG00000105357, ENSG00000145555	253	52	10057	4.58665	0.849024	0.314857	11.2177
INTERPRO	IPR001609:Myosin head, motor domain	5	1.0101	0.0114564	ENSG00000041515, ENSG00000128833, ENSG00000144821, ENSG00000105357, ENSG00000145555	411	40	18559	5.64446	0.999944	0.557457	16.3269
INTERPRO	IPR000048:IQ motif, EF-hand binding site	7	1.41414	0.0126101	ENSG00000072195, ENSG00000169432, ENSG00000041515, ENSG00000128833, ENSG00000196876, ENSG00000105357, ENSG00000145555	411	87	18559	3.63322	0.999979	0.563417	17.8249
SMART	SM00242:MYSc	5	1.0101	0.017349	ENSG00000041515, ENSG00000128833, ENSG00000144821, ENSG00000105357, ENSG00000145555	253	40	10057	4.96887	0.969277	0.391973	19.6823
UP_KEYWORDS	Myosin	5	1.0101	0.0230348	ENSG00000041515, ENSG00000128833, ENSG00000144821, ENSG00000105357, ENSG00000145555	439	51	20581	4.59623	0.999532	0.247208	27.079
GOTERM_MF_DIRECT	GO:0005516~calmodulin binding	10	2.0202	0.0261471	ENSG00000164742, ENSG00000080709, ENSG00000075340, ENSG00000198626, ENSG00000128833, ENSG00000165125, ENSG00000144821, ENSG00000143603, ENSG00000105357, ENSG00000145555	377	189	16881	2.36916	1	0.59845	32.0738
UP_SEQ_FEATURE	domain:IQ	5	1.0101	0.0414346	ENSG00000169432, ENSG00000041515, ENSG00000144821, ENSG00000196876, ENSG00000105357	430	61	20063	3.82444	1	0.81648	49.6948
INTERPRO	IPR004009:Myosin, N-terminal, SH3-like	3	0.606061	0.0422836	ENSG00000128833, ENSG00000144821, ENSG00000105357	411	15	18559	9.03114	1	0.854927	48.7449
UP_SEQ_FEATURE	domain:Myosin head-like	4	0.808081	0.0441389	ENSG00000128833, ENSG00000144821, ENSG00000105357, ENSG00000145555	430	37	20063	5.04412	1	0.817135	51.9501
GOTERM_MF_DIRECT	GO:0003774~motor activity	5	1.0101	0.0594722	ENSG00000041515, ENSG00000128833, ENSG00000144821, ENSG00000105357, ENSG00000145555	377	66	16881	3.39221	1	0.799865	59.1392
UP_KEYWORDS	Motor protein	7	1.41414	0.0689086	ENSG00000185842, ENSG00000041515, ENSG00000128833, ENSG00000144821, ENSG00000168589, ENSG00000105357, ENSG00000145555	439	135	20581	2.4309	1	0.420898	61.997
GOTERM_CC_DIRECT	GO:0016459~myosin complex	4	0.808081	0.0973325	ENSG00000041515, ENSG00000128833, ENSG00000105357, ENSG00000145555	402	50	18224	3.62667	1	0.596085	74.5659
GOTERM_BP_DIRECT	GO:0019228~neuronal action potential	3	0.606061	0.131546	ENSG00000169432, ENSG00000196876, ENSG00000105357	381	28	16792	4.72216	1	0.983698	90.7685
Annotation Cluster 15	Enrichment Score: 1.4517966795557928
Category	Term	Count	%	PValue	Genes	List Total	Pop Hits	Pop Total	Fold Enrichment	Bonferroni	Benjamini	FDR
INTERPRO	IPR011641:Tyrosine-protein kinase ephrin type A/B receptor-like	4	0.808081	0.017166	ENSG00000099139, ENSG00000186827, ENSG00000106123, ENSG00000044524	411	25	18559	7.22491	1	0.600994	23.4986
SMART	SM01411:SM01411	4	0.808081	0.0238037	ENSG00000099139, ENSG00000186827, ENSG00000106123, ENSG00000044524	253	25	10057	6.36016	0.991723	0.412977	26.0451
INTERPRO	IPR008979:Galactose-binding domain-like	5	1.0101	0.107969	ENSG00000099139, ENSG00000161243, ENSG00000106123, ENSG00000044524, ENSG00000154529	411	82	18559	2.7534	1	0.968706	82.924
Annotation Cluster 16	Enrichment Score: 1.3929629589573471
Category	Term	Count	%	PValue	Genes	List Total	Pop Hits	Pop Total	Fold Enrichment	Bonferroni	Benjamini	FDR
GOTERM_MF_DIRECT	GO:0050839~cell adhesion molecule binding	8	1.61616	0.000441034	ENSG00000154639, ENSG00000046604, ENSG00000169760, ENSG00000177707, ENSG00000073008, ENSG00000109472, ENSG00000173801, ENSG00000105767	377	62	16881	5.7777	0.215778	0.0778258	0.64185
GOTERM_BP_DIRECT	GO:0007157~heterophilic cell-cell adhesion via plasma membrane cell adhesion molecules	5	1.0101	0.0262613	ENSG00000154639, ENSG00000169760, ENSG00000177707, ENSG00000073008, ENSG00000105767	381	50	16792	4.40735	1	0.828394	36.2087
GOTERM_BP_DIRECT	GO:0008037~cell recognition	3	0.606061	0.0876769	ENSG00000177707, ENSG00000073008, ENSG00000105767	381	22	16792	6.01002	1	0.962818	78.7771
INTERPRO	IPR013162:CD80-like, immunoglobulin C2-set	3	0.606061	0.149212	ENSG00000177707, ENSG00000073008, ENSG00000105767	411	31	18559	4.36991	1	0.982316	91.7901
GOTERM_MF_DIRECT	GO:0004872~receptor activity	5	1.0101	0.71566	ENSG00000106123, ENSG00000169760, ENSG00000177707, ENSG00000073008, ENSG00000105767	377	217	16881	1.03173	1	0.999845	100
Annotation Cluster 17	Enrichment Score: 1.2681409570642106
Category	Term	Count	%	PValue	Genes	List Total	Pop Hits	Pop Total	Fold Enrichment	Bonferroni	Benjamini	FDR
UP_SEQ_FEATURE	domain:SH2	7	1.41414	0.0170531	ENSG00000035720, ENSG00000160691, ENSG00000106070, ENSG00000104611, ENSG00000173757, ENSG00000170677, ENSG00000185634	430	96	20063	3.40216	1	0.574506	24.3657
UP_KEYWORDS	SH2 domain	7	1.41414	0.0279726	ENSG00000035720, ENSG00000160691, ENSG00000106070, ENSG00000104611, ENSG00000173757, ENSG00000170677, ENSG00000185634	439	108	20581	3.03862	0.999912	0.267388	31.918
INTERPRO	IPR000980:SH2 domain	7	1.41414	0.0394261	ENSG00000035720, ENSG00000160691, ENSG00000106070, ENSG00000104611, ENSG00000173757, ENSG00000170677, ENSG00000185634	411	113	18559	2.79726	1	0.850019	46.3273
SMART	SM00252:SH2	7	1.41414	0.0445514	ENSG00000035720, ENSG00000160691, ENSG00000106070, ENSG00000104611, ENSG00000173757, ENSG00000170677, ENSG00000185634	253	103	10057	2.70152	0.999885	0.596237	43.4903
KEGG_PATHWAY	hsa05220:Chronic myeloid leukemia	3	0.606061	0.544647	ENSG00000160691, ENSG00000173757, ENSG00000185634	174	72	6879	1.64727	1	0.96039	99.9947
Annotation Cluster 18	Enrichment Score: 1.2458389876985978
Category	Term	Count	%	PValue	Genes	List Total	Pop Hits	Pop Total	Fold Enrichment	Bonferroni	Benjamini	FDR
UP_SEQ_FEATURE	compositionally biased region:Cys-rich	10	2.0202	0.00732306	ENSG00000143195, ENSG00000114698, ENSG00000106123, ENSG00000156140, ENSG00000044524, ENSG00000142303, ENSG00000140470, ENSG00000154734, ENSG00000163069, ENSG00000164056	430	159	20063	2.93447	0.999891	0.415491	11.2489
UP_SEQ_FEATURE	domain:TSP type-1 3	5	1.0101	0.00779673	ENSG00000156140, ENSG00000142303, ENSG00000140470, ENSG00000154734, ENSG00000112902	430	37	20063	6.30515	0.99994	0.4173	11.9339
UP_SEQ_FEATURE	domain:PLAC	4	0.808081	0.00844475	ENSG00000099139, ENSG00000156140, ENSG00000142303, ENSG00000140470	430	20	20063	9.33163	0.999973	0.425562	12.8631
UP_SEQ_FEATURE	region of interest:Spacer	4	0.808081	0.0140786	ENSG00000156140, ENSG00000142303, ENSG00000140470, ENSG00000154734	430	24	20063	7.77636	1	0.534968	20.5628
INTERPRO	IPR000884:Thrombospondin, type 1 repeat	6	1.21212	0.0143498	ENSG00000156140, ENSG00000142303, ENSG00000140470, ENSG00000154734, ENSG00000101282, ENSG00000112902	411	65	18559	4.16822	0.999995	0.58377	20.0364
INTERPRO	IPR013273:Peptidase M12B, ADAM-TS	4	0.808081	0.0153527	ENSG00000156140, ENSG00000142303, ENSG00000140470, ENSG00000154734	411	24	18559	7.52595	0.999998	0.583431	21.2858
INTERPRO	IPR010294:ADAM-TS Spacer 1	4	0.808081	0.0153527	ENSG00000156140, ENSG00000142303, ENSG00000140470, ENSG00000154734	411	24	18559	7.52595	0.999998	0.583431	21.2858
UP_SEQ_FEATURE	domain:TSP type-1 2	5	1.0101	0.0153972	ENSG00000156140, ENSG00000142303, ENSG00000140470, ENSG00000154734, ENSG00000112902	430	45	20063	5.18424	1	0.552017	22.2702
UP_SEQ_FEATURE	domain:TSP type-1 1	5	1.0101	0.0153972	ENSG00000156140, ENSG00000142303, ENSG00000140470, ENSG00000154734, ENSG00000112902	430	45	20063	5.18424	1	0.552017	22.2702
SMART	SM00209:TSP1	6	1.21212	0.0231601	ENSG00000156140, ENSG00000142303, ENSG00000140470, ENSG00000154734, ENSG00000101282, ENSG00000112902	253	65	10057	3.66932	0.990562	0.441713	25.4321
UP_SEQ_FEATURE	domain:TSP type-1 4	4	0.808081	0.0304472	ENSG00000156140, ENSG00000142303, ENSG00000140470, ENSG00000112902	430	32	20063	5.83227	1	0.746284	39.4693
INTERPRO	IPR002870:Peptidase M12B, propeptide	4	0.808081	0.0579731	ENSG00000156140, ENSG00000142303, ENSG00000140470, ENSG00000154734	411	40	18559	4.51557	1	0.910584	60.3026
INTERPRO	IPR001590:Peptidase M12B, ADAM/reprolysin	4	0.808081	0.0579731	ENSG00000156140, ENSG00000142303, ENSG00000140470, ENSG00000154734	411	40	18559	4.51557	1	0.910584	60.3026
INTERPRO	IPR010909:PLAC	3	0.606061	0.0590118	ENSG00000156140, ENSG00000142303, ENSG00000140470	411	18	18559	7.52595	1	0.904371	60.9744
UP_SEQ_FEATURE	domain:Peptidase M12B	4	0.808081	0.0603786	ENSG00000156140, ENSG00000142303, ENSG00000140470, ENSG00000154734	430	42	20063	4.44363	1	0.883353	63.6197
UP_SEQ_FEATURE	domain:Disintegrin	4	0.808081	0.0639182	ENSG00000156140, ENSG00000142303, ENSG00000140470, ENSG00000154734	430	43	20063	4.34029	1	0.884545	65.782
GOTERM_CC_DIRECT	GO:0005578~proteinaceous extracellular matrix	11	2.22222	0.073299	ENSG00000109927, ENSG00000049323, ENSG00000156140, ENSG00000138829, ENSG00000173083, ENSG00000142303, ENSG00000140470, ENSG00000147257, ENSG00000154734, ENSG00000102265, ENSG00000100097	402	268	18224	1.8607	1	0.534098	63.8599
UP_SEQ_FEATURE	domain:TSP type-1 5	3	0.606061	0.105964	ENSG00000142303, ENSG00000140470, ENSG00000112902	430	26	20063	5.38363	1	0.963566	83.7741
UP_KEYWORDS	Heparin-binding	5	1.0101	0.118214	ENSG00000105290, ENSG00000156140, ENSG00000135919, ENSG00000154734, ENSG00000101282	439	88	20581	2.66372	1	0.535356	81.8188
UP_SEQ_FEATURE	metal ion-binding site:Zinc; catalytic	6	1.21212	0.143207	ENSG00000156140, ENSG00000116183, ENSG00000173627, ENSG00000142303, ENSG00000140470, ENSG00000154734	430	129	20063	2.17015	1	0.984595	91.8682
UP_KEYWORDS	Metalloprotease	6	1.21212	0.223594	ENSG00000156140, ENSG00000116183, ENSG00000142303, ENSG00000140470, ENSG00000109472, ENSG00000154734	439	152	20581	1.85059	1	0.695619	96.7596
GOTERM_MF_DIRECT	GO:0004222~metalloendopeptidase activity	5	1.0101	0.244493	ENSG00000156140, ENSG00000116183, ENSG00000142303, ENSG00000140470, ENSG00000154734	377	113	16881	1.98129	1	0.97473	98.3302
UP_KEYWORDS	Integrin	3	0.606061	0.248468	ENSG00000156140, ENSG00000142303, ENSG00000154734	439	45	20581	3.12544	1	0.728888	97.9156
INTERPRO	IPR024079:Metallopeptidase, catalytic domain	4	0.808081	0.265767	ENSG00000156140, ENSG00000142303, ENSG00000140470, ENSG00000154734	411	81	18559	2.22991	1	0.99858	99.1596
UP_KEYWORDS	Extracellular matrix	7	1.41414	0.462435	ENSG00000109927, ENSG00000156140, ENSG00000138829, ENSG00000142303, ENSG00000140470, ENSG00000154734, ENSG00000100097	439	258	20581	1.27198	1	0.888734	99.9778
GOTERM_MF_DIRECT	GO:0008237~metallopeptidase activity	3	0.606061	0.541655	ENSG00000116183, ENSG00000142303, ENSG00000154734	377	81	16881	1.65841	1	0.997446	99.9989
GOTERM_BP_DIRECT	GO:0007229~integrin-mediated signaling pathway	3	0.606061	0.659408	ENSG00000156140, ENSG00000142303, ENSG00000154734	381	99	16792	1.33556	1	0.999992	100
Annotation Cluster 19	Enrichment Score: 1.2302014342009162
Category	Term	Count	%	PValue	Genes	List Total	Pop Hits	Pop Total	Fold Enrichment	Bonferroni	Benjamini	FDR
GOTERM_MF_DIRECT	GO:0046983~protein dimerization activity	10	2.0202	0.00649893	ENSG00000186184, ENSG00000106546, ENSG00000170485, ENSG00000187098, ENSG00000169760, ENSG00000173083, ENSG00000179774, ENSG00000137203, ENSG00000173757, ENSG00000122859	377	150	16881	2.98515	0.972473	0.329129	9.07857
UP_SEQ_FEATURE	DNA-binding region:Basic motif	8	1.61616	0.0613189	ENSG00000178573, ENSG00000106546, ENSG00000170485, ENSG00000122691, ENSG00000187098, ENSG00000179774, ENSG00000118217, ENSG00000122859	430	163	20063	2.28997	1	0.880464	64.2063
UP_SEQ_FEATURE	domain:Helix-loop-helix motif	6	1.21212	0.10065	ENSG00000106546, ENSG00000170485, ENSG00000122691, ENSG00000187098, ENSG00000179774, ENSG00000122859	430	115	20063	2.43434	1	0.959786	82.1354
INTERPRO	IPR011598:Myc-type, basic helix-loop-helix (bHLH) domain	6	1.21212	0.114476	ENSG00000106546, ENSG00000170485, ENSG00000122691, ENSG00000187098, ENSG00000179774, ENSG00000122859	411	116	18559	2.33564	1	0.967954	84.7527
SMART	SM00353:HLH	6	1.21212	0.153825	ENSG00000106546, ENSG00000170485, ENSG00000122691, ENSG00000187098, ENSG00000179774, ENSG00000122859	253	113	10057	2.11067	1	0.890947	87.6538
Annotation Cluster 20	Enrichment Score: 1.1663430049168386
Category	Term	Count	%	PValue	Genes	List Total	Pop Hits	Pop Total	Fold Enrichment	Bonferroni	Benjamini	FDR
GOTERM_CC_DIRECT	GO:0030673~axolemma	4	0.808081	0.00478475	ENSG00000175344, ENSG00000157168, ENSG00000166664, ENSG00000185008	402	16	18224	11.3333	0.763939	0.105107	6.2112
GOTERM_BP_DIRECT	GO:0000187~activation of MAPK activity	6	1.21212	0.0956144	ENSG00000160691, ENSG00000175344, ENSG00000157168, ENSG00000166664, ENSG00000143947, ENSG00000185386	381	107	16792	2.47141	1	0.970749	81.6897
GOTERM_CC_DIRECT	GO:0009897~external side of plasma membrane	5	1.0101	0.692769	ENSG00000175344, ENSG00000157168, ENSG00000169760, ENSG00000136943, ENSG00000166664	402	213	18224	1.06416	1	0.986859	100
Annotation Cluster 21	Enrichment Score: 1.0954828968410144
Category	Term	Count	%	PValue	Genes	List Total	Pop Hits	Pop Total	Fold Enrichment	Bonferroni	Benjamini	FDR
GOTERM_BP_DIRECT	GO:0006816~calcium ion transport	8	1.61616	0.00164546	ENSG00000175344, ENSG00000198626, ENSG00000166664, ENSG00000165125, ENSG00000130433, ENSG00000102879, ENSG00000141837, ENSG00000133112	381	76	16792	4.63931	0.94133	0.210471	2.74358
GOTERM_MF_DIRECT	GO:0005262~calcium channel activity	6	1.21212	0.0198369	ENSG00000055732, ENSG00000198626, ENSG00000165125, ENSG00000130433, ENSG00000141837, ENSG00000198216	377	70	16881	3.83804	0.999984	0.545506	25.3581
UP_KEYWORDS	Calcium channel	5	1.0101	0.0520069	ENSG00000198626, ENSG00000165125, ENSG00000130433, ENSG00000141837, ENSG00000198216	439	66	20581	3.55163	1	0.362719	51.5059
GOTERM_CC_DIRECT	GO:0005891~voltage-gated calcium channel complex	3	0.606061	0.133115	ENSG00000130433, ENSG00000141837, ENSG00000198216	402	29	18224	4.68966	1	0.649613	85.1898
UP_KEYWORDS	Calcium transport	5	1.0101	0.15636	ENSG00000198626, ENSG00000165125, ENSG00000130433, ENSG00000141837, ENSG00000198216	439	98	20581	2.39192	1	0.618818	90.0147
GOTERM_MF_DIRECT	GO:0005245~voltage-gated calcium channel activity	3	0.606061	0.223678	ENSG00000130433, ENSG00000141837, ENSG00000198216	377	40	16881	3.35829	1	0.966714	97.5172
GOTERM_BP_DIRECT	GO:0070588~calcium ion transmembrane transport	5	1.0101	0.283302	ENSG00000055732, ENSG00000165125, ENSG00000130433, ENSG00000141837, ENSG00000198216	381	119	16792	1.85183	1	0.997459	99.6401
KEGG_PATHWAY	hsa04010:MAPK signaling pathway	6	1.21212	0.769288	ENSG00000130222, ENSG00000068078, ENSG00000130433, ENSG00000185386, ENSG00000141837, ENSG00000198216	174	253	6879	0.937577	1	0.989049	100
Annotation Cluster 22	Enrichment Score: 0.9942367702040926
Category	Term	Count	%	PValue	Genes	List Total	Pop Hits	Pop Total	Fold Enrichment	Bonferroni	Benjamini	FDR
UP_KEYWORDS	Postsynaptic cell membrane	10	2.0202	0.0147091	ENSG00000214575, ENSG00000080854, ENSG00000175344, ENSG00000169760, ENSG00000163288, ENSG00000166664, ENSG00000109158, ENSG00000177707, ENSG00000204681, ENSG00000185634	439	179	20581	2.61908	0.992367	0.198766	18.1926
GOTERM_MF_DIRECT	GO:0005230~extracellular ligand-gated ion channel activity	4	0.808081	0.0365297	ENSG00000175344, ENSG00000163288, ENSG00000166664, ENSG00000109158	377	33	16881	5.42754	1	0.679909	41.9117
GOTERM_CC_DIRECT	GO:0045211~postsynaptic membrane	10	2.0202	0.0443627	ENSG00000214575, ENSG00000080854, ENSG00000175344, ENSG00000169760, ENSG00000163288, ENSG00000166664, ENSG00000109158, ENSG00000177707, ENSG00000204681, ENSG00000185634	402	211	18224	2.1485	0.999999	0.408637	45.4842
KEGG_PATHWAY	hsa05033:Nicotine addiction	4	0.808081	0.0784896	ENSG00000175344, ENSG00000163288, ENSG00000109158, ENSG00000141837	174	40	6879	3.95345	1	0.634482	64.0128
INTERPRO	IPR018000:Neurotransmitter-gated ion-channel, conserved site	4	0.808081	0.0810045	ENSG00000175344, ENSG00000163288, ENSG00000166664, ENSG00000109158	411	46	18559	3.92658	1	0.943229	72.9316
INTERPRO	IPR006029:Neurotransmitter-gated ion-channel transmembrane domain	4	0.808081	0.0894357	ENSG00000175344, ENSG00000163288, ENSG00000166664, ENSG00000109158	411	48	18559	3.76298	1	0.953083	76.5286
INTERPRO	IPR006201:Neurotransmitter-gated ion-channel	4	0.808081	0.0894357	ENSG00000175344, ENSG00000163288, ENSG00000166664, ENSG00000109158	411	48	18559	3.76298	1	0.953083	76.5286
INTERPRO	IPR006202:Neurotransmitter-gated ion-channel ligand-binding	4	0.808081	0.0894357	ENSG00000175344, ENSG00000163288, ENSG00000166664, ENSG00000109158	411	48	18559	3.76298	1	0.953083	76.5286
UP_KEYWORDS	Ligand-gated ion channel	5	1.0101	0.0910832	ENSG00000175344, ENSG00000163288, ENSG00000198626, ENSG00000166664, ENSG00000109158	439	80	20581	2.9301	1	0.480342	72.5866
GOTERM_MF_DIRECT	GO:0015276~ligand-gated ion channel activity	3	0.606061	0.190961	ENSG00000175344, ENSG00000163288, ENSG00000166664	377	36	16881	3.73143	1	0.964422	95.4644
GOTERM_BP_DIRECT	GO:0034220~ion transmembrane transport	8	1.61616	0.199776	ENSG00000175344, ENSG00000143515, ENSG00000206190, ENSG00000163288, ENSG00000198626, ENSG00000166664, ENSG00000143947, ENSG00000109158	381	210	16792	1.67899	1	0.994006	97.6827
GOTERM_BP_DIRECT	GO:0006811~ion transport	5	1.0101	0.324098	ENSG00000181804, ENSG00000175344, ENSG00000163288, ENSG00000166664, ENSG00000164647	381	127	16792	1.73518	1	0.998475	99.8663
KEGG_PATHWAY	hsa04080:Neuroactive ligand-receptor interaction	4	0.808081	0.973226	ENSG00000175344, ENSG00000163288, ENSG00000109158, ENSG00000204681	174	277	6879	0.570895	1	0.999795	100
Annotation Cluster 23	Enrichment Score: 0.883615476490106
Category	Term	Count	%	PValue	Genes	List Total	Pop Hits	Pop Total	Fold Enrichment	Bonferroni	Benjamini	FDR
KEGG_PATHWAY	hsa04723:Retrograde endocannabinoid signaling	9	1.81818	0.00376657	ENSG00000127955, ENSG00000156052, ENSG00000164742, ENSG00000163288, ENSG00000109158, ENSG00000078295, ENSG00000185386, ENSG00000141837, ENSG00000087258	174	101	6879	3.52287	0.524513	0.310444	4.60864
KEGG_PATHWAY	hsa04727:GABAergic synapse	8	1.61616	0.00535097	ENSG00000127955, ENSG00000164742, ENSG00000163288, ENSG00000109158, ENSG00000078295, ENSG00000204681, ENSG00000141837, ENSG00000087258	174	85	6879	3.72089	0.652493	0.232213	6.4882
KEGG_PATHWAY	hsa05032:Morphine addiction	8	1.61616	0.00774164	ENSG00000127955, ENSG00000164742, ENSG00000163288, ENSG00000109158, ENSG00000078295, ENSG00000204681, ENSG00000141837, ENSG00000087258	174	91	6879	3.47556	0.783689	0.263766	9.25981
KEGG_PATHWAY	hsa04915:Estrogen signaling pathway	8	1.61616	0.0120541	ENSG00000127955, ENSG00000160691, ENSG00000156052, ENSG00000164742, ENSG00000078295, ENSG00000204681, ENSG00000087258, ENSG00000185634	174	99	6879	3.19471	0.908286	0.328459	14.0691
GOTERM_BP_DIRECT	GO:1904322~cellular response to forskolin	3	0.606061	0.0130672	ENSG00000127955, ENSG00000164742, ENSG00000078295	381	8	16792	16.5276	1	0.659918	19.924
GOTERM_MF_DIRECT	GO:0019001~guanyl nucleotide binding	3	0.606061	0.0160605	ENSG00000127955, ENSG00000156052, ENSG00000087258	377	9	16881	14.9257	0.999866	0.496537	21.0487
GOTERM_BP_DIRECT	GO:0007193~adenylate cyclase-inhibiting G-protein coupled receptor signaling pathway	5	1.0101	0.0214325	ENSG00000127955, ENSG00000105290, ENSG00000164742, ENSG00000078295, ENSG00000204681	381	47	16792	4.68867	1	0.788704	30.6489
KEGG_PATHWAY	hsa04916:Melanogenesis	7	1.41414	0.0396834	ENSG00000127955, ENSG00000156052, ENSG00000187098, ENSG00000164742, ENSG00000180340, ENSG00000078295, ENSG00000087258	174	100	6879	2.76741	0.999657	0.587835	39.7262
INTERPRO	IPR011025:G protein alpha subunit, helical insertion	3	0.606061	0.0476328	ENSG00000127955, ENSG00000156052, ENSG00000087258	411	16	18559	8.4667	1	0.874036	52.9991
INTERPRO	IPR001019:Guanine nucleotide binding protein (G-protein), alpha subunit	3	0.606061	0.0476328	ENSG00000127955, ENSG00000156052, ENSG00000087258	411	16	18559	8.4667	1	0.874036	52.9991
KEGG_PATHWAY	hsa04261:Adrenergic signaling in cardiomyocytes	8	1.61616	0.0587027	ENSG00000127955, ENSG00000156475, ENSG00000156052, ENSG00000164742, ENSG00000198626, ENSG00000130433, ENSG00000078295, ENSG00000185386	174	138	6879	2.29185	0.999993	0.696319	53.0638
SMART	SM00275:SM00275	3	0.606061	0.0595813	ENSG00000127955, ENSG00000156052, ENSG00000087258	253	16	10057	7.45331	0.999995	0.670878	53.6677
KEGG_PATHWAY	hsa04725:Cholinergic synapse	7	1.41414	0.060396	ENSG00000127955, ENSG00000156052, ENSG00000175344, ENSG00000164742, ENSG00000078295, ENSG00000141837, ENSG00000087258	174	111	6879	2.49317	0.999995	0.672307	54.1086
KEGG_PATHWAY	hsa04726:Serotonergic synapse	7	1.41414	0.060396	ENSG00000127955, ENSG00000156052, ENSG00000163288, ENSG00000080709, ENSG00000189221, ENSG00000141837, ENSG00000087258	174	111	6879	2.49317	0.999995	0.672307	54.1086
KEGG_PATHWAY	hsa04911:Insulin secretion	6	1.21212	0.0623078	ENSG00000156052, ENSG00000164742, ENSG00000080709, ENSG00000198626, ENSG00000078295, ENSG00000143603	174	85	6879	2.79067	0.999997	0.652205	55.2625
KEGG_PATHWAY	hsa04730:Long-term depression	5	1.0101	0.063528	ENSG00000127955, ENSG00000156052, ENSG00000140443, ENSG00000141837, ENSG00000087258	174	60	6879	3.29454	0.999998	0.63014	55.9849
KEGG_PATHWAY	hsa04914:Progesterone-mediated oocyte maturation	6	1.21212	0.0674917	ENSG00000214575, ENSG00000127955, ENSG00000164742, ENSG00000140443, ENSG00000078295, ENSG00000185386	174	87	6879	2.72652	0.999999	0.625915	58.2584
KEGG_PATHWAY	hsa04540:Gap junction	6	1.21212	0.0701713	ENSG00000127955, ENSG00000137285, ENSG00000156052, ENSG00000164742, ENSG00000078295, ENSG00000167552	174	88	6879	2.69553	0.999999	0.615386	59.7335
GOTERM_MF_DIRECT	GO:0031683~G-protein beta/gamma-subunit complex binding	3	0.606061	0.0722302	ENSG00000127955, ENSG00000156052, ENSG00000087258	377	20	16881	6.71658	1	0.821153	66.5246
KEGG_PATHWAY	hsa04921:Oxytocin signaling pathway	8	1.61616	0.0834478	ENSG00000127955, ENSG00000156052, ENSG00000164742, ENSG00000198626, ENSG00000130433, ENSG00000167658, ENSG00000078295, ENSG00000087258	174	150	6879	2.10851	1	0.635692	66.3602
GOTERM_CC_DIRECT	GO:0045121~membrane raft	9	1.81818	0.0858818	ENSG00000127955, ENSG00000213853, ENSG00000164742, ENSG00000154639, ENSG00000167658, ENSG00000173083, ENSG00000147676, ENSG00000078295, ENSG00000179820	402	206	18224	1.98058	1	0.559147	69.897
BIOCARTA	h_par1pathway:Thrombin signaling and protease-activated receptors	3	0.606061	0.08598	ENSG00000127955, ENSG00000156052, ENSG00000164742	36	23	1625	5.88768	0.999837	0.987225	62.9216
GOTERM_BP_DIRECT	GO:0007214~gamma-aminobutyric acid signaling pathway	3	0.606061	0.0876769	ENSG00000109158, ENSG00000204681, ENSG00000141837	381	22	16792	6.01002	1	0.962818	78.7771
KEGG_PATHWAY	hsa04713:Circadian entrainment	6	1.21212	0.0905408	ENSG00000127955, ENSG00000156052, ENSG00000164742, ENSG00000198626, ENSG00000078295, ENSG00000087258	174	95	6879	2.49691	1	0.64608	69.4741
KEGG_PATHWAY	hsa04728:Dopaminergic synapse	7	1.41414	0.103022	ENSG00000127955, ENSG00000156475, ENSG00000156052, ENSG00000189221, ENSG00000185386, ENSG00000141837, ENSG00000087258	174	128	6879	2.16204	1	0.657311	74.3178
KEGG_PATHWAY	hsa05142:Chagas disease (American trypanosomiasis)	6	1.21212	0.120712	ENSG00000127955, ENSG00000156475, ENSG00000156052, ENSG00000164742, ENSG00000185386, ENSG00000087258	174	104	6879	2.28084	1	0.700846	79.9796
KEGG_PATHWAY	hsa04015:Rap1 signaling pathway	9	1.81818	0.158651	ENSG00000127955, ENSG00000156052, ENSG00000164742, ENSG00000068078, ENSG00000140443, ENSG00000078295, ENSG00000185386, ENSG00000087258, ENSG00000151276	174	210	6879	1.69433	1	0.743662	88.4659
KEGG_PATHWAY	hsa04724:Glutamatergic synapse	6	1.21212	0.15901	ENSG00000127955, ENSG00000156052, ENSG00000164742, ENSG00000078295, ENSG00000141837, ENSG00000087258	174	114	6879	2.08076	1	0.730757	88.5274
KEGG_PATHWAY	hsa05414:Dilated cardiomyopathy	5	1.0101	0.160483	ENSG00000164742, ENSG00000198626, ENSG00000130433, ENSG00000078295, ENSG00000163069	174	84	6879	2.35324	1	0.707926	88.7761
BIOCARTA	h_gpcrPathway:Signaling Pathway from G-Protein Families	3	0.606061	0.164953	ENSG00000127955, ENSG00000156052, ENSG00000164742	36	34	1625	3.98284	1	0.987368	86.3218
GOTERM_BP_DIRECT	GO:0007188~adenylate cyclase-modulating G-protein coupled receptor signaling pathway	3	0.606061	0.203902	ENSG00000127955, ENSG00000078295, ENSG00000087258	381	37	16792	3.57353	1	0.994297	97.8765
KEGG_PATHWAY	hsa04918:Thyroid hormone synthesis	4	0.808081	0.257605	ENSG00000156052, ENSG00000233276, ENSG00000164742, ENSG00000078295	174	70	6879	2.25911	1	0.867806	97.587
KEGG_PATHWAY	hsa04971:Gastric acid secretion	4	0.808081	0.278145	ENSG00000127955, ENSG00000156052, ENSG00000164742, ENSG00000078295	174	73	6879	2.16627	1	0.873971	98.3009
KEGG_PATHWAY	hsa04020:Calcium signaling pathway	7	1.41414	0.295477	ENSG00000156052, ENSG00000175344, ENSG00000164742, ENSG00000198626, ENSG00000078295, ENSG00000141837, ENSG00000198216	174	179	6879	1.54604	1	0.884228	98.7462
GOTERM_MF_DIRECT	GO:0004871~signal transducer activity	7	1.41414	0.30446	ENSG00000127955, ENSG00000156052, ENSG00000104529, ENSG00000087258, ENSG00000173801, ENSG00000173757, ENSG00000100097	377	204	16881	1.53647	1	0.977052	99.5007
GOTERM_BP_DIRECT	GO:0007189~adenylate cyclase-activating G-protein coupled receptor signaling pathway	3	0.606061	0.313081	ENSG00000156052, ENSG00000164742, ENSG00000078295	381	50	16792	2.64441	1	0.998236	99.8243
UP_SEQ_FEATURE	lipid moiety-binding region:S-palmitoyl cysteine	6	1.21212	0.363219	ENSG00000127955, ENSG00000156052, ENSG00000114698, ENSG00000114923, ENSG00000154639, ENSG00000087258	430	185	20063	1.51324	1	0.999374	99.9343
KEGG_PATHWAY	hsa04970:Salivary secretion	4	0.808081	0.368081	ENSG00000156052, ENSG00000164742, ENSG00000165125, ENSG00000078295	174	86	6879	1.83881	1	0.918871	99.6781
UP_KEYWORDS	ADP-ribosylation	3	0.606061	0.389	ENSG00000127955, ENSG00000156052, ENSG00000087258	439	63	20581	2.23245	1	0.8448	99.8739
KEGG_PATHWAY	hsa04912:GnRH signaling pathway	4	0.808081	0.402365	ENSG00000156052, ENSG00000164742, ENSG00000078295, ENSG00000185386	174	91	6879	1.73778	1	0.930658	99.8398
KEGG_PATHWAY	hsa04923:Regulation of lipolysis in adipocytes	3	0.606061	0.413378	ENSG00000127955, ENSG00000164742, ENSG00000078295	174	56	6879	2.11792	1	0.932406	99.873
KEGG_PATHWAY	hsa04611:Platelet activation	5	1.0101	0.414159	ENSG00000127955, ENSG00000156052, ENSG00000164742, ENSG00000078295, ENSG00000185386	174	130	6879	1.52056	1	0.928169	99.8751
KEGG_PATHWAY	hsa04972:Pancreatic secretion	4	0.808081	0.415941	ENSG00000156052, ENSG00000164742, ENSG00000198626, ENSG00000078295	174	93	6879	1.70041	1	0.924516	99.8798
KEGG_PATHWAY	hsa04750:Inflammatory mediator regulation of TRP channels	4	0.808081	0.449425	ENSG00000156052, ENSG00000164742, ENSG00000078295, ENSG00000185386	174	98	6879	1.61365	1	0.93505	99.9425
KEGG_PATHWAY	hsa04062:Chemokine signaling pathway	6	1.21212	0.498947	ENSG00000127955, ENSG00000160691, ENSG00000164742, ENSG00000078295, ENSG00000173757, ENSG00000185634	174	186	6879	1.27531	1	0.951453	99.9823
UP_KEYWORDS	Palmitate	8	1.61616	0.532652	ENSG00000127955, ENSG00000156052, ENSG00000114698, ENSG00000114923, ENSG00000154639, ENSG00000142534, ENSG00000087258, ENSG00000054392	439	324	20581	1.15757	1	0.90777	99.9967
KEGG_PATHWAY	hsa04022:cGMP-PKG signaling pathway	5	1.0101	0.565982	ENSG00000127955, ENSG00000156052, ENSG00000164742, ENSG00000078295, ENSG00000136574	174	158	6879	1.25109	1	0.965115	99.9971
KEGG_PATHWAY	hsa04071:Sphingolipid signaling pathway	4	0.808081	0.585664	ENSG00000127955, ENSG00000156475, ENSG00000156052, ENSG00000185386	174	120	6879	1.31782	1	0.966739	99.9984
KEGG_PATHWAY	hsa04925:Aldosterone synthesis and secretion	3	0.606061	0.609055	ENSG00000156052, ENSG00000164742, ENSG00000078295	174	81	6879	1.46424	1	0.965404	99.9992
KEGG_PATHWAY	hsa05200:Pathways in cancer	10	2.0202	0.663077	ENSG00000127955, ENSG00000156052, ENSG00000187098, ENSG00000164742, ENSG00000068078, ENSG00000140443, ENSG00000180340, ENSG00000078295, ENSG00000173801, ENSG00000173757	174	393	6879	1.00597	1	0.976715	99.9999
KEGG_PATHWAY	hsa04024:cAMP signaling pathway	5	1.0101	0.739717	ENSG00000127955, ENSG00000164742, ENSG00000198626, ENSG00000078295, ENSG00000204681	174	198	6879	0.998346	1	0.986112	100
KEGG_PATHWAY	hsa05145:Toxoplasmosis	3	0.606061	0.769491	ENSG00000127955, ENSG00000185386, ENSG00000087258	174	110	6879	1.07821	1	0.988293	100
KEGG_PATHWAY	hsa04270:Vascular smooth muscle contraction	3	0.606061	0.798468	ENSG00000156052, ENSG00000164742, ENSG00000078295	174	117	6879	1.0137	1	0.990993	100
UP_KEYWORDS	Lipoprotein	16	3.23232	0.808797	ENSG00000139998, ENSG00000131019, ENSG00000154639, ENSG00000180447, ENSG00000154277, ENSG00000167964, ENSG00000054392, ENSG00000127955, ENSG00000109927, ENSG00000156052, ENSG00000114698, ENSG00000114923, ENSG00000175906, ENSG00000142534, ENSG00000147257, ENSG00000087258	439	852	20581	0.880405	1	0.980076	100
Annotation Cluster 24	Enrichment Score: 0.8753727291398401
Category	Term	Count	%	PValue	Genes	List Total	Pop Hits	Pop Total	Fold Enrichment	Bonferroni	Benjamini	FDR
UP_KEYWORDS	Zymogen	12	2.42424	0.00632958	ENSG00000099139, ENSG00000136943, ENSG00000156140, ENSG00000182240, ENSG00000167748, ENSG00000116183, ENSG00000197766, ENSG00000176978, ENSG00000142303, ENSG00000140470, ENSG00000109472, ENSG00000154734	439	214	20581	2.62887	0.876195	0.115635	8.24464
UP_KEYWORDS	Cleavage on pair of basic residues	13	2.62626	0.0241409	ENSG00000099139, ENSG00000158813, ENSG00000046604, ENSG00000142303, ENSG00000176978, ENSG00000109472, ENSG00000154734, ENSG00000181195, ENSG00000102109, ENSG00000156140, ENSG00000140443, ENSG00000140470, ENSG00000248099	439	294	20581	2.07299	0.999678	0.24959	28.1899
UP_KEYWORDS	Metalloprotease	6	1.21212	0.223594	ENSG00000156140, ENSG00000116183, ENSG00000142303, ENSG00000140470, ENSG00000109472, ENSG00000154734	439	152	20581	1.85059	1	0.695619	96.7596
UP_KEYWORDS	Protease	15	3.0303	0.272674	ENSG00000099139, ENSG00000182240, ENSG00000116183, ENSG00000154277, ENSG00000197766, ENSG00000176978, ENSG00000142303, ENSG00000109472, ENSG00000154734, ENSG00000154914, ENSG00000136943, ENSG00000156140, ENSG00000167748, ENSG00000167759, ENSG00000140470	439	544	20581	1.29269	1	0.757196	98.6625
GOTERM_BP_DIRECT	GO:0006508~proteolysis	11	2.22222	0.698948	ENSG00000101443, ENSG00000182240, ENSG00000167748, ENSG00000116183, ENSG00000197766, ENSG00000167759, ENSG00000176978, ENSG00000142303, ENSG00000140470, ENSG00000154734, ENSG00000077274	381	500	16792	0.969617	1	0.999997	100
UP_KEYWORDS	Hydrolase	31	6.26263	0.859183	ENSG00000099139, ENSG00000206190, ENSG00000214274, ENSG00000154277, ENSG00000173083, ENSG00000006756, ENSG00000162669, ENSG00000176978, ENSG00000142303, ENSG00000109472, ENSG00000154734, ENSG00000154914, ENSG00000102038, ENSG00000167759, ENSG00000111110, ENSG00000172594, ENSG00000258818, ENSG00000182240, ENSG00000116183, ENSG00000197766, ENSG00000103253, ENSG00000127252, ENSG00000196368, ENSG0000…	439	1671	20581	0.869735	1	0.987566	100
Annotation Cluster 25	Enrichment Score: 0.8690504685093966
Category	Term	Count	%	PValue	Genes	List Total	Pop Hits	Pop Total	Fold Enrichment	Bonferroni	Benjamini	FDR
KEGG_PATHWAY	hsa05412:Arrhythmogenic right ventricular cardiomyopathy (ARVC)	6	1.21212	0.0261676	ENSG00000046604, ENSG00000198626, ENSG00000057294, ENSG00000130433, ENSG00000173801, ENSG00000163069	174	67	6879	3.5404	0.994612	0.479496	28.2174
KEGG_PATHWAY	hsa05414:Dilated cardiomyopathy	5	1.0101	0.160483	ENSG00000164742, ENSG00000198626, ENSG00000130433, ENSG00000078295, ENSG00000163069	174	84	6879	2.35324	1	0.707926	88.7761
KEGG_PATHWAY	hsa05410:Hypertrophic cardiomyopathy (HCM)	3	0.606061	0.588378	ENSG00000198626, ENSG00000130433, ENSG00000163069	174	78	6879	1.52056	1	0.965363	99.9985
Annotation Cluster 26	Enrichment Score: 0.8633814562215213
Category	Term	Count	%	PValue	Genes	List Total	Pop Hits	Pop Total	Fold Enrichment	Bonferroni	Benjamini	FDR
KEGG_PATHWAY	hsa04914:Progesterone-mediated oocyte maturation	6	1.21212	0.0674917	ENSG00000214575, ENSG00000127955, ENSG00000164742, ENSG00000140443, ENSG00000078295, ENSG00000185386	174	87	6879	2.72652	0.999999	0.625915	58.2584
KEGG_PATHWAY	hsa04913:Ovarian steroidogenesis	4	0.808081	0.124769	ENSG00000196139, ENSG00000164742, ENSG00000140443, ENSG00000078295	174	49	6879	3.2273	1	0.696796	81.1043
KEGG_PATHWAY	hsa04114:Oocyte meiosis	5	1.0101	0.30514	ENSG00000214575, ENSG00000164742, ENSG00000140443, ENSG00000078295, ENSG00000164924	174	111	6879	1.78083	1	0.886191	98.945
Annotation Cluster 27	Enrichment Score: 0.8334848519634985
Category	Term	Count	%	PValue	Genes	List Total	Pop Hits	Pop Total	Fold Enrichment	Bonferroni	Benjamini	FDR
SMART	SM00042:CUB	4	0.808081	0.118455	ENSG00000100095, ENSG00000121904, ENSG00000107518, ENSG00000147650	253	48	10057	3.31258	1	0.833394	79.3813
INTERPRO	IPR000859:CUB domain	4	0.808081	0.121587	ENSG00000100095, ENSG00000121904, ENSG00000107518, ENSG00000147650	411	55	18559	3.28405	1	0.971287	86.5405
UP_SEQ_FEATURE	domain:CUB 2	3	0.606061	0.179395	ENSG00000100095, ENSG00000121904, ENSG00000147650	430	36	20063	3.88818	1	0.993339	95.9646
UP_SEQ_FEATURE	domain:CUB 1	3	0.606061	0.179395	ENSG00000100095, ENSG00000121904, ENSG00000147650	430	36	20063	3.88818	1	0.993339	95.9646
Annotation Cluster 28	Enrichment Score: 0.8254853864236167
Category	Term	Count	%	PValue	Genes	List Total	Pop Hits	Pop Total	Fold Enrichment	Bonferroni	Benjamini	FDR
UP_KEYWORDS	Lipid biosynthesis	8	1.61616	0.0496879	ENSG00000165175, ENSG00000144645, ENSG00000026652, ENSG00000163624, ENSG00000163344, ENSG00000174915, ENSG00000152463, ENSG00000143845	439	156	20581	2.40418	1	0.356767	49.8735
UP_KEYWORDS	Phospholipid biosynthesis	4	0.808081	0.0704922	ENSG00000026652, ENSG00000163624, ENSG00000174915, ENSG00000143845	439	45	20581	4.16725	1	0.421079	62.8636
UP_KEYWORDS	Phospholipid metabolism	4	0.808081	0.0861279	ENSG00000026652, ENSG00000163624, ENSG00000174915, ENSG00000143845	439	49	20581	3.82707	1	0.467649	70.4905
KEGG_PATHWAY	hsa00564:Glycerophospholipid metabolism	4	0.808081	0.429418	ENSG00000026652, ENSG00000163624, ENSG00000174915, ENSG00000143845	174	95	6879	1.66461	1	0.928053	99.9102
UP_KEYWORDS	Lipid metabolism	10	2.0202	0.575648	ENSG00000164120, ENSG00000165175, ENSG00000144645, ENSG00000026652, ENSG00000163624, ENSG00000163344, ENSG00000174915, ENSG00000152463, ENSG00000143845, ENSG00000127252	439	433	20581	1.08271	1	0.917563	99.9991
Annotation Cluster 29	Enrichment Score: 0.7644289571789781
Category	Term	Count	%	PValue	Genes	List Total	Pop Hits	Pop Total	Fold Enrichment	Bonferroni	Benjamini	FDR
UP_KEYWORDS	Ligand-gated ion channel	5	1.0101	0.0910832	ENSG00000175344, ENSG00000163288, ENSG00000198626, ENSG00000166664, ENSG00000109158	439	80	20581	2.9301	1	0.480342	72.5866
GOTERM_BP_DIRECT	GO:0006874~cellular calcium ion homeostasis	5	1.0101	0.159776	ENSG00000175344, ENSG00000198626, ENSG00000166664, ENSG00000143028, ENSG00000133112	381	93	16792	2.36954	1	0.990068	94.7177
GOTERM_BP_DIRECT	GO:0001666~response to hypoxia	6	1.21212	0.349753	ENSG00000152952, ENSG00000175344, ENSG00000198626, ENSG00000166664, ENSG00000214274, ENSG00000181195	381	172	16792	1.53745	1	0.998954	99.9304
Annotation Cluster 30	Enrichment Score: 0.7102151071719105
Category	Term	Count	%	PValue	Genes	List Total	Pop Hits	Pop Total	Fold Enrichment	Bonferroni	Benjamini	FDR
GOTERM_BP_DIRECT	GO:0017158~regulation of calcium ion-dependent exocytosis	5	1.0101	0.00776819	ENSG00000165929, ENSG00000143469, ENSG00000165125, ENSG00000141837, ENSG00000213023	381	35	16792	6.29621	0.999999	0.506776	12.3429
GOTERM_BP_DIRECT	GO:0048791~calcium ion-regulated exocytosis of neurotransmitter	4	0.808081	0.0577305	ENSG00000165929, ENSG00000143469, ENSG00000141837, ENSG00000213023	381	39	16792	4.52036	1	0.917708	63.3774
GOTERM_MF_DIRECT	GO:0019905~syntaxin binding	4	0.808081	0.245703	ENSG00000165929, ENSG00000143469, ENSG00000141837, ENSG00000213023	377	77	16881	2.32609	1	0.973033	98.3689
INTERPRO	IPR000008:C2 calcium-dependent membrane targeting	6	1.21212	0.301109	ENSG00000165929, ENSG00000151718, ENSG00000143469, ENSG00000139117, ENSG00000213023, ENSG00000077274	411	165	18559	1.64203	1	0.999005	99.6082
GOTERM_MF_DIRECT	GO:0030276~clathrin binding	3	0.606061	0.32294	ENSG00000165929, ENSG00000143469, ENSG00000213023	377	52	16881	2.5833	1	0.981303	99.663
UP_SEQ_FEATURE	domain:C2 2	3	0.606061	0.360637	ENSG00000143469, ENSG00000139117, ENSG00000213023	430	59	20063	2.37245	1	0.999393	99.9298
UP_SEQ_FEATURE	domain:C2 1	3	0.606061	0.360637	ENSG00000143469, ENSG00000139117, ENSG00000213023	430	59	20063	2.37245	1	0.999393	99.9298
GOTERM_MF_DIRECT	GO:0005544~calcium-dependent phospholipid binding	3	0.606061	0.37162	ENSG00000165929, ENSG00000143469, ENSG00000213023	377	58	16881	2.31606	1	0.985972	99.8866
GOTERM_BP_DIRECT	GO:0006906~vesicle fusion	3	0.606061	0.38712	ENSG00000165929, ENSG00000143469, ENSG00000213023	381	59	16792	2.24102	1	0.999386	99.9744
SMART	SM00239:C2	5	1.0101	0.39426	ENSG00000165929, ENSG00000143469, ENSG00000139117, ENSG00000213023, ENSG00000077274	253	127	10057	1.565	1	0.991352	99.8123
Annotation Cluster 31	Enrichment Score: 0.6231396594127502
Category	Term	Count	%	PValue	Genes	List Total	Pop Hits	Pop Total	Fold Enrichment	Bonferroni	Benjamini	FDR
UP_SEQ_FEATURE	domain:EGF-like 2	6	1.21212	0.0421128	ENSG00000173702, ENSG00000049323, ENSG00000124159, ENSG00000107518, ENSG00000138829, ENSG00000154529	430	89	20063	3.14549	1	0.811738	50.2696
INTERPRO	IPR000742:Epidermal growth factor-like domain	10	2.0202	0.0713871	ENSG00000173702, ENSG00000109927, ENSG00000099139, ENSG00000049323, ENSG00000157168, ENSG00000124159, ENSG00000107518, ENSG00000138829, ENSG00000174808, ENSG00000154529	411	231	18559	1.95479	1	0.935035	68.2015
SMART	SM00181:EGF	9	1.81818	0.100303	ENSG00000173702, ENSG00000109927, ENSG00000099139, ENSG00000049323, ENSG00000157168, ENSG00000124159, ENSG00000107518, ENSG00000138829, ENSG00000154529	253	188	10057	1.90297	1	0.801701	73.3856
INTERPRO	IPR026823:Complement Clr-like EGF domain	3	0.606061	0.126501	ENSG00000049323, ENSG00000124159, ENSG00000138829	411	28	18559	4.83811	1	0.972355	87.6594
UP_KEYWORDS	EGF-like domain	8	1.61616	0.24455	ENSG00000173702, ENSG00000049323, ENSG00000157168, ENSG00000124159, ENSG00000107518, ENSG00000138829, ENSG00000174808, ENSG00000154529	439	238	20581	1.57585	1	0.727335	97.7635
UP_SEQ_FEATURE	domain:EGF-like 1	5	1.0101	0.255273	ENSG00000173702, ENSG00000049323, ENSG00000107518, ENSG00000138829, ENSG00000154529	430	120	20063	1.94409	1	0.99776	99.1649
INTERPRO	IPR013032:EGF-like, conserved site	7	1.41414	0.276801	ENSG00000173702, ENSG00000049323, ENSG00000157168, ENSG00000124159, ENSG00000107518, ENSG00000138829, ENSG00000174808	411	199	18559	1.58839	1	0.998571	99.3351
UP_SEQ_FEATURE	domain:EGF-like 3	3	0.606061	0.485665	ENSG00000173702, ENSG00000124159, ENSG00000138829	430	76	20063	1.84177	1	0.999832	99.9979
INTERPRO	IPR000152:EGF-type aspartate/asparagine hydroxylation site	3	0.606061	0.677852	ENSG00000049323, ENSG00000124159, ENSG00000138829	411	105	18559	1.29016	1	0.999992	100
INTERPRO	IPR001881:EGF-like calcium-binding	3	0.606061	0.774337	ENSG00000049323, ENSG00000124159, ENSG00000138829	411	127	18559	1.06667	1	0.999999	100
SMART	SM00179:EGF_CA	3	0.606061	0.831917	ENSG00000049323, ENSG00000124159, ENSG00000138829	253	127	10057	0.939	1	0.999948	100
Annotation Cluster 32	Enrichment Score: 0.599769351812754
Category	Term	Count	%	PValue	Genes	List Total	Pop Hits	Pop Total	Fold Enrichment	Bonferroni	Benjamini	FDR
GOTERM_BP_DIRECT	GO:0038128~ERBB2 signaling pathway	4	0.808081	0.0541645	ENSG00000160691, ENSG00000157168, ENSG00000143947, ENSG00000174808	381	38	16792	4.63931	1	0.91446	60.9644
GOTERM_MF_DIRECT	GO:0004713~protein tyrosine kinase activity	6	1.21212	0.1758	ENSG00000157168, ENSG00000068078, ENSG00000140443, ENSG00000174808, ENSG00000185291, ENSG00000173757	377	133	16881	2.02002	1	0.960372	94.0526
GOTERM_MF_DIRECT	GO:0005088~Ras guanyl-nucleotide exchange factor activity	5	1.0101	0.254209	ENSG00000160691, ENSG00000157168, ENSG00000068078, ENSG00000174808, ENSG00000185291	377	115	16881	1.94683	1	0.972441	98.6177
GOTERM_BP_DIRECT	GO:0014066~regulation of phosphatidylinositol 3-kinase signaling	4	0.808081	0.259163	ENSG00000157168, ENSG00000107242, ENSG00000068078, ENSG00000174808	381	78	16792	2.26018	1	0.996985	99.3701
GOTERM_BP_DIRECT	GO:0018108~peptidyl-tyrosine phosphorylation	6	1.21212	0.265809	ENSG00000157168, ENSG00000068078, ENSG00000044524, ENSG00000174808, ENSG00000185291, ENSG00000173757	381	153	16792	1.72837	1	0.997111	99.4591
GOTERM_BP_DIRECT	GO:0046854~phosphatidylinositol phosphorylation	4	0.808081	0.358172	ENSG00000157168, ENSG00000107242, ENSG00000068078, ENSG00000174808	381	94	16792	1.87547	1	0.999033	99.9442
GOTERM_BP_DIRECT	GO:0000165~MAPK cascade	8	1.61616	0.384895	ENSG00000160691, ENSG00000157168, ENSG00000068078, ENSG00000143947, ENSG00000174808, ENSG00000185386, ENSG00000185291, ENSG00000101134	381	262	16792	1.34576	1	0.999392	99.9728
GOTERM_MF_DIRECT	GO:0046934~phosphatidylinositol-4,5-bisphosphate 3-kinase activity	3	0.606061	0.403294	ENSG00000157168, ENSG00000068078, ENSG00000174808	377	62	16881	2.16664	1	0.989066	99.9467
GOTERM_BP_DIRECT	GO:0048015~phosphatidylinositol-mediated signaling	4	0.808081	0.431472	ENSG00000157168, ENSG00000068078, ENSG00000140443, ENSG00000174808	381	106	16792	1.66315	1	0.999607	99.9928
Annotation Cluster 33	Enrichment Score: 0.5655761658235475
Category	Term	Count	%	PValue	Genes	List Total	Pop Hits	Pop Total	Fold Enrichment	Bonferroni	Benjamini	FDR
UP_KEYWORDS	Voltage-gated channel	8	1.61616	0.0417267	ENSG00000169432, ENSG00000130433, ENSG00000152315, ENSG00000141837, ENSG00000026559, ENSG00000196876, ENSG00000198216, ENSG00000131398	439	150	20581	2.50035	0.999999	0.315449	43.874
GOTERM_BP_DIRECT	GO:0071805~potassium ion transmembrane transport	6	1.21212	0.13992	ENSG00000181804, ENSG00000080709, ENSG00000152315, ENSG00000026559, ENSG00000143603, ENSG00000131398	381	121	16792	2.18546	1	0.985808	92.1624
UP_KEYWORDS	Potassium channel	3	0.606061	0.469251	ENSG00000152315, ENSG00000026559, ENSG00000131398	439	74	20581	1.9006	1	0.891079	99.9813
UP_KEYWORDS	Potassium transport	3	0.606061	0.710376	ENSG00000152315, ENSG00000026559, ENSG00000131398	439	116	20581	1.21245	1	0.960664	100
UP_KEYWORDS	Potassium	3	0.606061	0.763714	ENSG00000152315, ENSG00000026559, ENSG00000131398	439	129	20581	1.09027	1	0.97105	100
Annotation Cluster 34	Enrichment Score: 0.5523721461029425
Category	Term	Count	%	PValue	Genes	List Total	Pop Hits	Pop Total	Fold Enrichment	Bonferroni	Benjamini	FDR
UP_KEYWORDS	Host cell receptor for virus entry	4	0.808081	0.155507	ENSG00000186827, ENSG00000154639, ENSG00000125266, ENSG00000073008	439	64	20581	2.9301	1	0.623021	89.8771
GOTERM_MF_DIRECT	GO:0001618~virus receptor activity	4	0.808081	0.204602	ENSG00000186827, ENSG00000154639, ENSG00000125266, ENSG00000073008	377	70	16881	2.5587	1	0.96382	96.4614
GOTERM_BP_DIRECT	GO:0046718~viral entry into host cell	4	0.808081	0.271426	ENSG00000186827, ENSG00000154639, ENSG00000125266, ENSG00000073008	381	80	16792	2.20367	1	0.997158	99.5249
UP_KEYWORDS	Host-virus interaction	8	1.61616	0.714825	ENSG00000131019, ENSG00000160691, ENSG00000186827, ENSG00000144476, ENSG00000154639, ENSG00000125266, ENSG00000204628, ENSG00000073008	439	385	20581	0.974162	1	0.961235	100
Annotation Cluster 35	Enrichment Score: 0.547042647510906
Category	Term	Count	%	PValue	Genes	List Total	Pop Hits	Pop Total	Fold Enrichment	Bonferroni	Benjamini	FDR
UP_SEQ_FEATURE	repeat:ARM 1	3	0.606061	0.141637	ENSG00000126947, ENSG00000057294, ENSG00000173801	430	31	20063	4.5153	1	0.985232	91.623
UP_SEQ_FEATURE	repeat:ARM 3	3	0.606061	0.179395	ENSG00000126947, ENSG00000057294, ENSG00000173801	430	36	20063	3.88818	1	0.993339	95.9646
UP_SEQ_FEATURE	repeat:ARM 2	3	0.606061	0.187124	ENSG00000126947, ENSG00000057294, ENSG00000173801	430	37	20063	3.78309	1	0.994179	96.5393
INTERPRO	IPR000225:Armadillo	3	0.606061	0.24558	ENSG00000126947, ENSG00000057294, ENSG00000173801	411	43	18559	3.1504	1	0.998157	98.7215
SMART	SM00185:ARM	3	0.606061	0.255703	ENSG00000126947, ENSG00000057294, ENSG00000173801	253	39	10057	3.05777	1	0.974599	97.5238
INTERPRO	IPR011989:Armadillo-like helical	6	1.21212	0.557288	ENSG00000158301, ENSG00000103723, ENSG00000126947, ENSG00000163625, ENSG00000057294, ENSG00000173801	411	225	18559	1.20415	1	0.999972	99.9997
INTERPRO	IPR016024:Armadillo-type fold	6	1.21212	0.890378	ENSG00000158301, ENSG00000103723, ENSG00000126947, ENSG00000163625, ENSG00000057294, ENSG00000173801	411	351	18559	0.771893	1	1	100
Annotation Cluster 36	Enrichment Score: 0.5277915533700882
Category	Term	Count	%	PValue	Genes	List Total	Pop Hits	Pop Total	Fold Enrichment	Bonferroni	Benjamini	FDR
UP_KEYWORDS	Tight junction	6	1.21212	0.0365547	ENSG00000149564, ENSG00000146950, ENSG00000154639, ENSG00000166025, ENSG00000150054, ENSG00000151276	439	86	20581	3.27081	0.999995	0.288463	39.6272
UP_SEQ_FEATURE	domain:PDZ	4	0.808081	0.435991	ENSG00000146950, ENSG00000158528, ENSG00000150054, ENSG00000151276	430	113	20063	1.65162	1	0.999662	99.9908
INTERPRO	IPR001478:PDZ domain	4	0.808081	0.669079	ENSG00000146950, ENSG00000158528, ENSG00000150054, ENSG00000151276	411	155	18559	1.16531	1	0.999991	100
SMART	SM00228:PDZ	4	0.808081	0.725998	ENSG00000146950, ENSG00000158528, ENSG00000150054, ENSG00000151276	253	149	10057	1.06714	1	0.999488	100
Annotation Cluster 37	Enrichment Score: 0.49388893640897935
Category	Term	Count	%	PValue	Genes	List Total	Pop Hits	Pop Total	Fold Enrichment	Bonferroni	Benjamini	FDR
INTERPRO	IPR015915:Kelch-type beta propeller	4	0.808081	0.112007	ENSG00000003096, ENSG00000171617, ENSG00000107518, ENSG00000176595	411	53	18559	3.40798	1	0.969122	84.0815
INTERPRO	IPR006652:Kelch repeat type 1	4	0.808081	0.167993	ENSG00000003096, ENSG00000171617, ENSG00000107518, ENSG00000176595	411	64	18559	2.82223	1	0.988452	94.1874
UP_SEQ_FEATURE	repeat:Kelch 4	4	0.808081	0.188731	ENSG00000003096, ENSG00000171617, ENSG00000107518, ENSG00000176595	430	70	20063	2.66618	1	0.993232	96.6487
UP_SEQ_FEATURE	repeat:Kelch 1	4	0.808081	0.194166	ENSG00000003096, ENSG00000171617, ENSG00000107518, ENSG00000176595	430	71	20063	2.62863	1	0.993647	96.9952
UP_SEQ_FEATURE	repeat:Kelch 2	4	0.808081	0.194166	ENSG00000003096, ENSG00000171617, ENSG00000107518, ENSG00000176595	430	71	20063	2.62863	1	0.993647	96.9952
UP_SEQ_FEATURE	repeat:Kelch 3	4	0.808081	0.194166	ENSG00000003096, ENSG00000171617, ENSG00000107518, ENSG00000176595	430	71	20063	2.62863	1	0.993647	96.9952
UP_KEYWORDS	Kelch repeat	4	0.808081	0.197786	ENSG00000003096, ENSG00000171617, ENSG00000107518, ENSG00000176595	439	72	20581	2.60453	1	0.672236	94.9529
UP_SEQ_FEATURE	repeat:Kelch 6	3	0.606061	0.3058	ENSG00000003096, ENSG00000171617, ENSG00000107518	430	52	20063	2.69182	1	0.998598	99.7331
UP_SEQ_FEATURE	repeat:Kelch 5	3	0.606061	0.413797	ENSG00000003096, ENSG00000171617, ENSG00000107518	430	66	20063	2.12082	1	0.999553	99.9829
SMART	SM00612:Kelch	3	0.606061	0.428808	ENSG00000003096, ENSG00000171617, ENSG00000176595	253	58	10057	2.05609	1	0.992136	99.91
GOTERM_CC_DIRECT	GO:0031463~Cul3-RING ubiquitin ligase complex	3	0.606061	0.435588	ENSG00000003096, ENSG00000171617, ENSG00000176595	402	67	18224	2.02985	1	0.932122	99.9523
INTERPRO	IPR000210:BTB/POZ-like	5	1.0101	0.564997	ENSG00000003096, ENSG00000171617, ENSG00000176595, ENSG00000026559, ENSG00000131398	411	180	18559	1.25433	1	0.999969	99.9997
GOTERM_BP_DIRECT	GO:0016567~protein ubiquitination	9	1.81818	0.56765	ENSG00000003096, ENSG00000171617, ENSG00000154447, ENSG00000176595, ENSG00000183580, ENSG00000162722, ENSG00000170677, ENSG00000204616, ENSG00000196372	381	359	16792	1.10491	1	0.999959	99.9999
INTERPRO	IPR011333:BTB/POZ fold	5	1.0101	0.607733	ENSG00000003096, ENSG00000171617, ENSG00000176595, ENSG00000026559, ENSG00000131398	411	190	18559	1.18831	1	0.999978	99.9999
SMART	SM00225:BTB	5	1.0101	0.647563	ENSG00000003096, ENSG00000171617, ENSG00000176595, ENSG00000026559, ENSG00000131398	253	176	10057	1.12929	1	0.998762	99.9998
UP_SEQ_FEATURE	domain:BTB	3	0.606061	0.81658	ENSG00000003096, ENSG00000171617, ENSG00000176595	430	144	20063	0.972045	1	1	100
Annotation Cluster 38	Enrichment Score: 0.4932038840078399
Category	Term	Count	%	PValue	Genes	List Total	Pop Hits	Pop Total	Fold Enrichment	Bonferroni	Benjamini	FDR
UP_SEQ_FEATURE	repeat:ANK 5	6	1.21212	0.188493	ENSG00000137831, ENSG00000041515, ENSG00000165125, ENSG00000039560, ENSG00000196372, ENSG00000180071	430	142	20063	1.97147	1	0.99382	96.6327
UP_SEQ_FEATURE	repeat:ANK 1	8	1.61616	0.268708	ENSG00000137831, ENSG00000088280, ENSG00000041515, ENSG00000157985, ENSG00000165125, ENSG00000039560, ENSG00000196372, ENSG00000180071	430	244	20063	1.52978	1	0.997696	99.3786
UP_SEQ_FEATURE	repeat:ANK 2	8	1.61616	0.270661	ENSG00000137831, ENSG00000088280, ENSG00000041515, ENSG00000157985, ENSG00000165125, ENSG00000039560, ENSG00000196372, ENSG00000180071	430	245	20063	1.52353	1	0.997596	99.405
UP_SEQ_FEATURE	repeat:ANK 4	6	1.21212	0.299187	ENSG00000137831, ENSG00000041515, ENSG00000165125, ENSG00000039560, ENSG00000196372, ENSG00000180071	430	170	20063	1.64676	1	0.998626	99.6887
UP_KEYWORDS	ANK repeat	8	1.61616	0.331075	ENSG00000137831, ENSG00000088280, ENSG00000041515, ENSG00000157985, ENSG00000165125, ENSG00000039560, ENSG00000196372, ENSG00000180071	439	264	20581	1.42065	1	0.812598	99.5698
INTERPRO	IPR002110:Ankyrin repeat	8	1.61616	0.332862	ENSG00000137831, ENSG00000088280, ENSG00000041515, ENSG00000157985, ENSG00000165125, ENSG00000039560, ENSG00000196372, ENSG00000180071	411	255	18559	1.41665	1	0.999332	99.8092
UP_SEQ_FEATURE	repeat:ANK 6	4	0.808081	0.355322	ENSG00000137831, ENSG00000041515, ENSG00000039560, ENSG00000196372	430	99	20063	1.88518	1	0.999369	99.9197
INTERPRO	IPR020683:Ankyrin repeat-containing domain	8	1.61616	0.368616	ENSG00000137831, ENSG00000088280, ENSG00000041515, ENSG00000157985, ENSG00000165125, ENSG00000039560, ENSG00000196372, ENSG00000180071	411	265	18559	1.36319	1	0.999594	99.9186
SMART	SM00248:ANK	8	1.61616	0.433033	ENSG00000137831, ENSG00000088280, ENSG00000041515, ENSG00000157985, ENSG00000165125, ENSG00000039560, ENSG00000196372, ENSG00000180071	253	249	10057	1.27714	1	0.990951	99.918
UP_SEQ_FEATURE	repeat:ANK 3	6	1.21212	0.456151	ENSG00000137831, ENSG00000041515, ENSG00000165125, ENSG00000039560, ENSG00000196372, ENSG00000180071	430	207	20063	1.35241	1	0.999731	99.9949
Annotation Cluster 39	Enrichment Score: 0.44854370641444086
Category	Term	Count	%	PValue	Genes	List Total	Pop Hits	Pop Total	Fold Enrichment	Bonferroni	Benjamini	FDR
UP_KEYWORDS	Protease inhibitor	5	1.0101	0.271375	ENSG00000101443, ENSG00000135919, ENSG00000147257, ENSG00000102265, ENSG00000166401	439	124	20581	1.89039	1	0.759936	98.6297
GOTERM_BP_DIRECT	GO:0010951~negative regulation of endopeptidase activity	5	1.0101	0.29344	ENSG00000101443, ENSG00000102109, ENSG00000135919, ENSG00000102265, ENSG00000166401	381	121	16792	1.82122	1	0.997765	99.717
GOTERM_MF_DIRECT	GO:0004867~serine-type endopeptidase inhibitor activity	4	0.808081	0.367273	ENSG00000101443, ENSG00000102109, ENSG00000135919, ENSG00000166401	377	97	16881	1.84648	1	0.987071	99.8746
UP_KEYWORDS	Serine protease inhibitor	3	0.606061	0.549222	ENSG00000101443, ENSG00000135919, ENSG00000166401	439	86	20581	1.6354	1	0.913699	99.998
Annotation Cluster 40	Enrichment Score: 0.44831634943201554
Category	Term	Count	%	PValue	Genes	List Total	Pop Hits	Pop Total	Fold Enrichment	Bonferroni	Benjamini	FDR
UP_KEYWORDS	GTP-binding	12	2.42424	0.11537	ENSG00000127955, ENSG00000139998, ENSG00000137285, ENSG00000156052, ENSG00000175906, ENSG00000157985, ENSG00000167658, ENSG00000167964, ENSG00000222014, ENSG00000087258, ENSG00000054392, ENSG00000167552	439	343	20581	1.64017	1	0.532781	81.008
UP_SEQ_FEATURE	nucleotide phosphate-binding region:GTP	11	2.22222	0.130171	ENSG00000127955, ENSG00000139998, ENSG00000137285, ENSG00000156052, ENSG00000175906, ENSG00000157985, ENSG00000167658, ENSG00000167964, ENSG00000222014, ENSG00000087258, ENSG00000167552	430	310	20063	1.65561	1	0.980484	89.6091
GOTERM_MF_DIRECT	GO:0005525~GTP binding	13	2.62626	0.151527	ENSG00000139998, ENSG00000157985, ENSG00000222014, ENSG00000167964, ENSG00000167552, ENSG00000054392, ENSG00000127955, ENSG00000137285, ENSG00000156052, ENSG00000175906, ENSG00000147324, ENSG00000167658, ENSG00000087258	377	384	16881	1.51589	1	0.940948	90.9149
INTERPRO	IPR027417:P-loop containing nucleoside triphosphate hydrolase	23	4.64646	0.303305	ENSG00000139998, ENSG00000157985, ENSG00000128833, ENSG00000162669, ENSG00000222014, ENSG00000163344, ENSG00000167964, ENSG00000150054, ENSG00000105357, ENSG00000127955, ENSG00000171451, ENSG00000156052, ENSG00000041515, ENSG00000185842, ENSG00000102038, ENSG00000175906, ENSG00000147324, ENSG00000167658, ENSG00000140451, ENSG00000144821, ENSG00000087258, ENSG00000151276, ENSG00000145555	411	879	18559	1.18155	1	0.998907	99.6269
INTERPRO	IPR005225:Small GTP-binding protein domain	5	1.0101	0.505863	ENSG00000139998, ENSG00000175906, ENSG00000167658, ENSG00000167964, ENSG00000222014	411	167	18559	1.35197	1	0.999945	99.9982
INTERPRO	IPR001806:Small GTPase superfamily	4	0.808081	0.595961	ENSG00000139998, ENSG00000157985, ENSG00000167964, ENSG00000222014	411	139	18559	1.29945	1	0.99998	99.9999
GOTERM_BP_DIRECT	GO:0007264~small GTPase mediated signal transduction	6	1.21212	0.657323	ENSG00000139998, ENSG00000175906, ENSG00000157985, ENSG00000147324, ENSG00000167964, ENSG00000222014	381	246	16792	1.07496	1	0.999992	100
UP_SEQ_FEATURE	lipid moiety-binding region:S-geranylgeranyl cysteine	3	0.606061	0.675338	ENSG00000139998, ENSG00000167964, ENSG00000222014	430	108	20063	1.29606	1	0.999997	100
UP_KEYWORDS	Protein transport	5	1.0101	0.999133	ENSG00000139998, ENSG00000103723, ENSG00000182287, ENSG00000157985, ENSG00000167964	439	610	20581	0.384275	1	0.999998	100
Annotation Cluster 41	Enrichment Score: 0.43604832120449266
Category	Term	Count	%	PValue	Genes	List Total	Pop Hits	Pop Total	Fold Enrichment	Bonferroni	Benjamini	FDR
UP_SEQ_FEATURE	repeat:LRR 7	7	1.41414	0.176281	ENSG00000185985, ENSG00000144749, ENSG00000174123, ENSG00000146242, ENSG00000147324, ENSG00000127585, ENSG00000183580	430	176	20063	1.85572	1	0.993381	95.7086
UP_SEQ_FEATURE	repeat:LRR 13	4	0.808081	0.216267	ENSG00000185985, ENSG00000144749, ENSG00000174123, ENSG00000147324	430	75	20063	2.48843	1	0.995925	98.087
UP_SEQ_FEATURE	repeat:LRR 10	5	1.0101	0.23669	ENSG00000185985, ENSG00000144749, ENSG00000174123, ENSG00000147324, ENSG00000183580	430	116	20063	2.01113	1	0.99722	98.7539
INTERPRO	IPR000483:Cysteine-rich flanking region, C-terminal	4	0.808081	0.277766	ENSG00000185985, ENSG00000144749, ENSG00000174123, ENSG00000146242	411	83	18559	2.17618	1	0.998379	99.3487
UP_SEQ_FEATURE	repeat:LRR 6	7	1.41414	0.290612	ENSG00000185985, ENSG00000144749, ENSG00000174123, ENSG00000146242, ENSG00000147324, ENSG00000127585, ENSG00000183580	430	209	20063	1.56271	1	0.998437	99.6207
UP_SEQ_FEATURE	repeat:LRR 12	4	0.808081	0.302588	ENSG00000185985, ENSG00000144749, ENSG00000174123, ENSG00000147324	430	90	20063	2.0737	1	0.998615	99.7123
UP_SEQ_FEATURE	repeat:LRR 9	5	1.0101	0.32216	ENSG00000185985, ENSG00000144749, ENSG00000174123, ENSG00000147324, ENSG00000183580	430	134	20063	1.74098	1	0.998991	99.8188
INTERPRO	IPR000372:Leucine-rich repeat-containing N-terminal	3	0.606061	0.335686	ENSG00000185985, ENSG00000144749, ENSG00000146242	411	54	18559	2.50865	1	0.999279	99.8213
SMART	SM00082:LRRCT	4	0.808081	0.345219	ENSG00000185985, ENSG00000144749, ENSG00000174123, ENSG00000146242	253	83	10057	1.91571	1	0.990735	99.5024
UP_SEQ_FEATURE	repeat:LRR 11	4	0.808081	0.366999	ENSG00000185985, ENSG00000144749, ENSG00000174123, ENSG00000147324	430	101	20063	1.84785	1	0.999374	99.9403
UP_SEQ_FEATURE	repeat:LRR 14	3	0.606061	0.36835	ENSG00000185985, ENSG00000144749, ENSG00000174123	430	60	20063	2.33291	1	0.999335	99.9424
UP_SEQ_FEATURE	repeat:LRR 5	7	1.41414	0.373556	ENSG00000185985, ENSG00000144749, ENSG00000174123, ENSG00000146242, ENSG00000147324, ENSG00000127585, ENSG00000183580	430	231	20063	1.41388	1	0.999359	99.9496
UP_SEQ_FEATURE	repeat:LRR 1	9	1.81818	0.38102	ENSG00000185985, ENSG00000144749, ENSG00000174123, ENSG00000146242, ENSG00000163625, ENSG00000147324, ENSG00000181350, ENSG00000127585, ENSG00000183580	430	321	20063	1.30817	1	0.999417	99.9585
UP_SEQ_FEATURE	repeat:LRR 2	9	1.81818	0.38464	ENSG00000185985, ENSG00000144749, ENSG00000174123, ENSG00000146242, ENSG00000163625, ENSG00000147324, ENSG00000181350, ENSG00000127585, ENSG00000183580	430	322	20063	1.30411	1	0.999416	99.9623
UP_SEQ_FEATURE	repeat:LRR 8	5	1.0101	0.390108	ENSG00000185985, ENSG00000144749, ENSG00000174123, ENSG00000147324, ENSG00000183580	430	148	20063	1.57629	1	0.999441	99.9674
SMART	SM00013:LRRNT	3	0.606061	0.39374	ENSG00000185985, ENSG00000144749, ENSG00000146242	253	54	10057	2.20839	1	0.993122	99.8103
UP_SEQ_FEATURE	repeat:LRR 4	7	1.41414	0.461957	ENSG00000185985, ENSG00000144749, ENSG00000174123, ENSG00000146242, ENSG00000147324, ENSG00000127585, ENSG00000183580	430	255	20063	1.28081	1	0.999746	99.9957
UP_KEYWORDS	Leucine-rich repeat	8	1.61616	0.491475	ENSG00000185985, ENSG00000144749, ENSG00000174123, ENSG00000146242, ENSG00000147324, ENSG00000181350, ENSG00000127585, ENSG00000183580	439	311	20581	1.20596	1	0.899101	99.9895
INTERPRO	IPR001611:Leucine-rich repeat	7	1.41414	0.523706	ENSG00000185985, ENSG00000144749, ENSG00000174123, ENSG00000146242, ENSG00000147324, ENSG00000127585, ENSG00000183580	411	263	18559	1.20186	1	0.999947	99.999
INTERPRO	IPR003591:Leucine-rich repeat, typical subtype	5	1.0101	0.556149	ENSG00000185985, ENSG00000144749, ENSG00000174123, ENSG00000146242, ENSG00000147324	411	178	18559	1.26842	1	0.999975	99.9997
UP_SEQ_FEATURE	repeat:LRR 3	7	1.41414	0.628691	ENSG00000185985, ENSG00000144749, ENSG00000174123, ENSG00000146242, ENSG00000147324, ENSG00000127585, ENSG00000183580	430	302	20063	1.08148	1	0.99999	100
SMART	SM00369:LRR_TYP	5	1.0101	0.656325	ENSG00000185985, ENSG00000144749, ENSG00000174123, ENSG00000146242, ENSG00000147324	253	178	10057	1.1166	1	0.998696	99.9998
Annotation Cluster 42	Enrichment Score: 0.4278597769533079
Category	Term	Count	%	PValue	Genes	List Total	Pop Hits	Pop Total	Fold Enrichment	Bonferroni	Benjamini	FDR
INTERPRO	IPR011993:Pleckstrin homology-like domain	13	2.62626	0.238774	ENSG00000035720, ENSG00000160691, ENSG00000171877, ENSG00000088280, ENSG00000143776, ENSG00000106070, ENSG00000157985, ENSG00000144645, ENSG00000163625, ENSG00000163697, ENSG00000185634, ENSG00000145555, ENSG00000101134	411	427	18559	1.37476	1	0.998089	98.531
INTERPRO	IPR001849:Pleckstrin homology domain	8	1.61616	0.382485	ENSG00000035720, ENSG00000088280, ENSG00000143776, ENSG00000106070, ENSG00000157985, ENSG00000144645, ENSG00000145555, ENSG00000101134	411	271	18559	1.33301	1	0.999618	99.9423
UP_SEQ_FEATURE	domain:PH	7	1.41414	0.425103	ENSG00000035720, ENSG00000088280, ENSG00000143776, ENSG00000106070, ENSG00000157985, ENSG00000144645, ENSG00000101134	430	245	20063	1.33309	1	0.99963	99.9875
SMART	SM00233:PH	8	1.61616	0.500571	ENSG00000035720, ENSG00000088280, ENSG00000143776, ENSG00000106070, ENSG00000157985, ENSG00000144645, ENSG00000145555, ENSG00000101134	253	264	10057	1.20458	1	0.995078	99.9833
Annotation Cluster 43	Enrichment Score: 0.4267760312573818
Category	Term	Count	%	PValue	Genes	List Total	Pop Hits	Pop Total	Fold Enrichment	Bonferroni	Benjamini	FDR
UP_SEQ_FEATURE	zinc finger region:Phorbol-ester/DAG-type	3	0.606061	0.250155	ENSG00000171435, ENSG00000137962, ENSG00000143776	430	45	20063	3.11054	1	0.997666	99.0666
INTERPRO	IPR002219:Protein kinase C-like, phorbol ester/diacylglycerol binding	3	0.606061	0.430039	ENSG00000171435, ENSG00000137962, ENSG00000143776	411	66	18559	2.05253	1	0.999855	99.9833
SMART	SM00109:C1	3	0.606061	0.487478	ENSG00000171435, ENSG00000137962, ENSG00000143776	253	65	10057	1.83466	1	0.99511	99.9769
Annotation Cluster 44	Enrichment Score: 0.40939620510016916
Category	Term	Count	%	PValue	Genes	List Total	Pop Hits	Pop Total	Fold Enrichment	Bonferroni	Benjamini	FDR
UP_KEYWORDS	SH3 domain	7	1.41414	0.308338	ENSG00000006453, ENSG00000172985, ENSG00000154447, ENSG00000130147, ENSG00000078053, ENSG00000150054, ENSG00000107295	439	215	20581	1.52638	1	0.788807	99.3233
INTERPRO	IPR001452:Src homology-3 domain	7	1.41414	0.348076	ENSG00000006453, ENSG00000172985, ENSG00000154447, ENSG00000130147, ENSG00000078053, ENSG00000150054, ENSG00000107295	411	218	18559	1.44995	1	0.999396	99.8664
INTERPRO	IPR011511:Variant SH3	3	0.606061	0.391488	ENSG00000130147, ENSG00000150054, ENSG00000107295	411	61	18559	2.22077	1	0.99965	99.954
SMART	SM00326:SH3	7	1.41414	0.413237	ENSG00000006453, ENSG00000172985, ENSG00000154447, ENSG00000130147, ENSG00000078053, ENSG00000150054, ENSG00000107295	253	206	10057	1.35076	1	0.991953	99.874
UP_SEQ_FEATURE	domain:SH3	5	1.0101	0.516892	ENSG00000006453, ENSG00000130147, ENSG00000078053, ENSG00000150054, ENSG00000107295	430	175	20063	1.33309	1	0.99991	99.9993
Annotation Cluster 45	Enrichment Score: 0.4017042154745017
Category	Term	Count	%	PValue	Genes	List Total	Pop Hits	Pop Total	Fold Enrichment	Bonferroni	Benjamini	FDR
GOTERM_CC_DIRECT	GO:0046658~anchored component of plasma membrane	3	0.606061	0.125679	ENSG00000131019, ENSG00000180447, ENSG00000147257	402	28	18224	4.85714	1	0.636024	83.3984
UP_KEYWORDS	GPI-anchor	4	0.808081	0.560602	ENSG00000131019, ENSG00000109927, ENSG00000180447, ENSG00000147257	439	137	20581	1.3688	1	0.916436	99.9986
UP_SEQ_FEATURE	propeptide:Removed in mature form	4	0.808081	0.885053	ENSG00000131019, ENSG00000180447, ENSG00000174808, ENSG00000147257	430	237	20063	0.787479	1	1	100
Annotation Cluster 46	Enrichment Score: 0.3798845252579583
Category	Term	Count	%	PValue	Genes	List Total	Pop Hits	Pop Total	Fold Enrichment	Bonferroni	Benjamini	FDR
GOTERM_MF_DIRECT	GO:0001077~transcriptional activator activity, RNA polymerase II core promoter proximal region sequence-specific binding	10	2.0202	0.0827624	ENSG00000129514, ENSG00000165588, ENSG00000119547, ENSG00000187098, ENSG00000143995, ENSG00000185630, ENSG00000137203, ENSG00000164093, ENSG00000173757, ENSG00000122859	377	236	16881	1.89734	1	0.851029	71.6633
GOTERM_BP_DIRECT	GO:0045665~negative regulation of neuron differentiation	3	0.606061	0.362771	ENSG00000143995, ENSG00000159556, ENSG00000185630	381	56	16792	2.36108	1	0.99908	99.9506
GOTERM_MF_DIRECT	GO:0000978~RNA polymerase II core promoter proximal region sequence-specific DNA binding	10	2.0202	0.395775	ENSG00000165588, ENSG00000119547, ENSG00000187098, ENSG00000143995, ENSG00000197124, ENSG00000185630, ENSG00000135111, ENSG00000137203, ENSG00000164093, ENSG00000122859	377	355	16881	1.26133	1	0.988637	99.936
UP_KEYWORDS	Homeobox	7	1.41414	0.489779	ENSG00000165588, ENSG00000119547, ENSG00000143995, ENSG00000159556, ENSG00000185630, ENSG00000164093, ENSG00000006377	439	262	20581	1.25256	1	0.900353	99.989
INTERPRO	IPR001356:Homeodomain	7	1.41414	0.497566	ENSG00000165588, ENSG00000119547, ENSG00000143995, ENSG00000159556, ENSG00000185630, ENSG00000164093, ENSG00000006377	411	256	18559	1.23473	1	0.99995	99.9976
UP_SEQ_FEATURE	DNA-binding region:Homeobox	5	1.0101	0.586007	ENSG00000165588, ENSG00000119547, ENSG00000159556, ENSG00000164093, ENSG00000006377	430	191	20063	1.22142	1	0.999978	99.9999
SMART	SM00389:HOX	7	1.41414	0.600663	ENSG00000165588, ENSG00000119547, ENSG00000143995, ENSG00000159556, ENSG00000185630, ENSG00000164093, ENSG00000006377	253	250	10057	1.11303	1	0.998162	99.999
INTERPRO	IPR017970:Homeobox, conserved site	5	1.0101	0.607733	ENSG00000165588, ENSG00000159556, ENSG00000185630, ENSG00000164093, ENSG00000006377	411	190	18559	1.18831	1	0.999978	99.9999
INTERPRO	IPR009057:Homeodomain-like	8	1.61616	0.615218	ENSG00000165588, ENSG00000119547, ENSG00000143995, ENSG00000102038, ENSG00000159556, ENSG00000185630, ENSG00000164093, ENSG00000006377	411	336	18559	1.07514	1	0.99998	100
Annotation Cluster 47	Enrichment Score: 0.3182864493271849
Category	Term	Count	%	PValue	Genes	List Total	Pop Hits	Pop Total	Fold Enrichment	Bonferroni	Benjamini	FDR
KEGG_PATHWAY	hsa04917:Prolactin signaling pathway	5	1.0101	0.102902	ENSG00000160691, ENSG00000118971, ENSG00000185386, ENSG00000173757, ENSG00000185634	174	71	6879	2.78412	1	0.675642	74.2747
KEGG_PATHWAY	hsa05214:Glioma	3	0.606061	0.489713	ENSG00000160691, ENSG00000140443, ENSG00000185634	174	65	6879	1.82467	1	0.950818	99.9778
KEGG_PATHWAY	hsa04014:Ras signaling pathway	6	1.21212	0.677693	ENSG00000160691, ENSG00000171435, ENSG00000068078, ENSG00000140443, ENSG00000101349, ENSG00000185634	174	226	6879	1.04959	1	0.97863	99.9999
KEGG_PATHWAY	hsa04510:Focal adhesion	5	1.0101	0.767333	ENSG00000160691, ENSG00000118971, ENSG00000140443, ENSG00000101349, ENSG00000185634	174	206	6879	0.959575	1	0.989534	100
KEGG_PATHWAY	hsa05206:MicroRNAs in cancer	4	0.808081	0.977658	ENSG00000160691, ENSG00000118971, ENSG00000068078, ENSG00000185634	174	286	6879	0.55293	1	0.999851	100
Annotation Cluster 48	Enrichment Score: 0.302609972425439
Category	Term	Count	%	PValue	Genes	List Total	Pop Hits	Pop Total	Fold Enrichment	Bonferroni	Benjamini	FDR
UP_KEYWORDS	Sodium transport	4	0.808081	0.455311	ENSG00000181804, ENSG00000169432, ENSG00000072041, ENSG00000196876	439	117	20581	1.60279	1	0.88612	99.9734
UP_KEYWORDS	Sodium	4	0.808081	0.49348	ENSG00000181804, ENSG00000169432, ENSG00000072041, ENSG00000196876	439	124	20581	1.51231	1	0.898073	99.9901
GOTERM_BP_DIRECT	GO:0006814~sodium ion transport	3	0.606061	0.550291	ENSG00000169432, ENSG00000072041, ENSG00000196876	381	81	16792	1.63235	1	0.999946	99.9999
Annotation Cluster 49	Enrichment Score: 0.2809637080502283
Category	Term	Count	%	PValue	Genes	List Total	Pop Hits	Pop Total	Fold Enrichment	Bonferroni	Benjamini	FDR
UP_SEQ_FEATURE	domain:SAM	4	0.808081	0.261826	ENSG00000158528, ENSG00000106123, ENSG00000044524, ENSG00000151276	430	83	20063	2.24859	1	0.997715	99.2765
INTERPRO	IPR001660:Sterile alpha motif domain	3	0.606061	0.61817	ENSG00000158528, ENSG00000106123, ENSG00000044524	411	94	18559	1.44114	1	0.999979	100
SMART	SM00454:SAM	3	0.606061	0.632832	ENSG00000158528, ENSG00000106123, ENSG00000044524	253	85	10057	1.40298	1	0.998701	99.9996
INTERPRO	IPR013761:Sterile alpha motif/pointed domain	3	0.606061	0.734066	ENSG00000158528, ENSG00000106123, ENSG00000044524	411	117	18559	1.15784	1	0.999997	100
Annotation Cluster 50	Enrichment Score: 0.2802375015188595
Category	Term	Count	%	PValue	Genes	List Total	Pop Hits	Pop Total	Fold Enrichment	Bonferroni	Benjamini	FDR
GOTERM_BP_DIRECT	GO:0035556~intracellular signal transduction	16	3.23232	0.0416427	ENSG00000160691, ENSG00000157168, ENSG00000074590, ENSG00000164742, ENSG00000078295, ENSG00000196632, ENSG00000185634, ENSG00000137962, ENSG00000171435, ENSG00000142149, ENSG00000143776, ENSG00000163697, ENSG00000185386, ENSG00000170677, ENSG00000116141, ENSG00000196372	381	403	16792	1.74982	1	0.89134	51.2529
UP_KEYWORDS	Nucleotide-binding	45	9.09091	0.176216	ENSG00000206190, ENSG00000074590, ENSG00000164742, ENSG00000157985, ENSG00000128833, ENSG00000162669, ENSG00000167964, ENSG00000167552, ENSG00000054392, ENSG00000143845, ENSG00000067057, ENSG00000137285, ENSG00000102038, ENSG00000143776, ENSG00000041515, ENSG00000167658, ENSG00000140443, ENSG00000196876, ENSG00000101349, ENSG00000116141, ENSG00000151276, ENSG00000145555, ENSG00000139998, ENSG0000…	439	1788	20581	1.1799	1	0.648486	92.7691
UP_KEYWORDS	ATP-binding	33	6.66667	0.338505	ENSG00000206190, ENSG00000074590, ENSG00000164742, ENSG00000128833, ENSG00000162669, ENSG00000143845, ENSG00000067057, ENSG00000102038, ENSG00000143776, ENSG00000041515, ENSG00000140443, ENSG00000196876, ENSG00000101349, ENSG00000116141, ENSG00000151276, ENSG00000145555, ENSG00000165868, ENSG00000107242, ENSG00000044524, ENSG00000196632, ENSG00000163344, ENSG00000078295, ENSG00000105357, ENSG0000…	439	1391	20581	1.11222	1	0.813351	99.6302
UP_SEQ_FEATURE	domain:Protein kinase	12	2.42424	0.445709	ENSG00000171435, ENSG00000074590, ENSG00000143776, ENSG00000142149, ENSG00000106123, ENSG00000068078, ENSG00000044524, ENSG00000140443, ENSG00000196632, ENSG00000185386, ENSG00000116141, ENSG00000101349	430	478	20063	1.17133	1	0.999682	99.9931
INTERPRO	IPR000719:Protein kinase, catalytic domain	12	2.42424	0.500711	ENSG00000171435, ENSG00000074590, ENSG00000143776, ENSG00000142149, ENSG00000106123, ENSG00000068078, ENSG00000044524, ENSG00000140443, ENSG00000196632, ENSG00000185386, ENSG00000116141, ENSG00000101349	411	487	18559	1.11267	1	0.999946	99.9978
INTERPRO	IPR011009:Protein kinase-like domain	13	2.62626	0.512931	ENSG00000171435, ENSG00000074590, ENSG00000106123, ENSG00000143776, ENSG00000142149, ENSG00000068078, ENSG00000044524, ENSG00000140443, ENSG00000185386, ENSG00000196632, ENSG00000101349, ENSG00000116141, ENSG00000143845	411	531	18559	1.10551	1	0.999938	99.9985
GOTERM_MF_DIRECT	GO:0005524~ATP binding	34	6.86869	0.548915	ENSG00000206190, ENSG00000074590, ENSG00000164742, ENSG00000128833, ENSG00000162669, ENSG00000143845, ENSG00000067057, ENSG00000102038, ENSG00000143776, ENSG00000041515, ENSG00000140443, ENSG00000196876, ENSG00000101349, ENSG00000116141, ENSG00000151276, ENSG00000145555, ENSG00000165868, ENSG00000107242, ENSG00000044524, ENSG00000196632, ENSG00000163344, ENSG00000078295, ENSG00000105357, ENSG0000…	377	1495	16881	1.01834	1	0.997543	99.9991
UP_SEQ_FEATURE	nucleotide phosphate-binding region:ATP	22	4.44444	0.554822	ENSG00000074590, ENSG00000044524, ENSG00000162669, ENSG00000163344, ENSG00000196632, ENSG00000067057, ENSG00000105357, ENSG00000166532, ENSG00000106123, ENSG00000185842, ENSG00000142149, ENSG00000102038, ENSG00000143776, ENSG00000068078, ENSG00000140451, ENSG00000140443, ENSG00000144821, ENSG00000185386, ENSG00000196876, ENSG00000101349, ENSG00000116141, ENSG00000151276	430	994	20063	1.03268	1	0.999957	99.9998
UP_KEYWORDS	Kinase	16	3.23232	0.603079	ENSG00000107242, ENSG00000074590, ENSG00000044524, ENSG00000163344, ENSG00000196632, ENSG00000143845, ENSG00000067057, ENSG00000171435, ENSG00000142149, ENSG00000143776, ENSG00000068078, ENSG00000140443, ENSG00000185386, ENSG00000164924, ENSG00000101349, ENSG00000116141	439	735	20581	1.02055	1	0.925601	99.9996
INTERPRO	IPR017441:Protein kinase, ATP binding site	9	1.81818	0.607579	ENSG00000074590, ENSG00000143776, ENSG00000142149, ENSG00000068078, ENSG00000044524, ENSG00000140443, ENSG00000185386, ENSG00000116141, ENSG00000101349	411	381	18559	1.06667	1	0.999981	99.9999
UP_SEQ_FEATURE	active site:Proton acceptor	14	2.82828	0.683027	ENSG00000258818, ENSG00000074590, ENSG00000044524, ENSG00000214274, ENSG00000196632, ENSG00000067057, ENSG00000164120, ENSG00000142149, ENSG00000143776, ENSG00000068078, ENSG00000140443, ENSG00000185386, ENSG00000101349, ENSG00000116141	430	672	20063	0.972045	1	0.999997	100
UP_KEYWORDS	Serine/threonine-protein kinase	8	1.61616	0.734347	ENSG00000171435, ENSG00000074590, ENSG00000143776, ENSG00000142149, ENSG00000196632, ENSG00000185386, ENSG00000116141, ENSG00000101349	439	393	20581	0.954332	1	0.965976	100
GOTERM_MF_DIRECT	GO:0004674~protein serine/threonine kinase activity	8	1.61616	0.736144	ENSG00000171435, ENSG00000074590, ENSG00000143776, ENSG00000142149, ENSG00000196632, ENSG00000185386, ENSG00000116141, ENSG00000101349	377	376	16881	0.952706	1	0.999884	100
UP_SEQ_FEATURE	binding site:ATP	11	2.22222	0.758057	ENSG00000074590, ENSG00000143776, ENSG00000142149, ENSG00000068078, ENSG00000044524, ENSG00000140443, ENSG00000196632, ENSG00000163344, ENSG00000185386, ENSG00000116141, ENSG00000101349	430	558	20063	0.919784	1	1	100
INTERPRO	IPR008271:Serine/threonine-protein kinase, active site	6	1.21212	0.822384	ENSG00000171435, ENSG00000074590, ENSG00000143776, ENSG00000142149, ENSG00000196632, ENSG00000116141	411	312	18559	0.868379	1	1	100
UP_KEYWORDS	Transferase	32	6.46465	0.847588	ENSG00000198805, ENSG00000074590, ENSG00000109685, ENSG00000163624, ENSG00000054392, ENSG00000143845, ENSG00000067057, ENSG00000185274, ENSG00000143776, ENSG00000140443, ENSG00000174915, ENSG00000101349, ENSG00000116141, ENSG00000107242, ENSG00000103489, ENSG00000118276, ENSG00000044524, ENSG00000197355, ENSG00000196632, ENSG00000198380, ENSG00000163344, ENSG00000127252, ENSG00000171435, ENSG0000…	439	1708	20581	0.878343	1	0.985579	100
SMART	SM00220:S_TKc	7	1.41414	0.891433	ENSG00000171435, ENSG00000074590, ENSG00000143776, ENSG00000142149, ENSG00000196632, ENSG00000185386, ENSG00000116141	253	359	10057	0.775089	1	0.999991	100
GOTERM_MF_DIRECT	GO:0004672~protein kinase activity	6	1.21212	0.905133	ENSG00000171435, ENSG00000074590, ENSG00000142149, ENSG00000106123, ENSG00000196632, ENSG00000185386	377	359	16881	0.748365	1	0.999999	100
GOTERM_BP_DIRECT	GO:0006468~protein phosphorylation	7	1.41414	0.948284	ENSG00000171435, ENSG00000074590, ENSG00000143776, ENSG00000142149, ENSG00000106123, ENSG00000196632, ENSG00000116141	381	456	16792	0.676567	1	1	100
Annotation Cluster 51	Enrichment Score: 0.279329102451193
Category	Term	Count	%	PValue	Genes	List Total	Pop Hits	Pop Total	Fold Enrichment	Bonferroni	Benjamini	FDR
KEGG_PATHWAY	hsa05034:Alcoholism	8	1.61616	0.160262	ENSG00000196890, ENSG00000127955, ENSG00000160691, ENSG00000181218, ENSG00000189221, ENSG00000196747, ENSG00000087258, ENSG00000185634	174	177	6879	1.78687	1	0.720405	88.7391
INTERPRO	IPR007125:Histone core	3	0.606061	0.445096	ENSG00000196890, ENSG00000181218, ENSG00000196747	411	68	18559	1.99216	1	0.999845	99.989
UP_SEQ_FEATURE	cross-link:Glycyl lysine isopeptide (Lys-Gly) (interchain with G-Cter in ubiquitin)	7	1.41414	0.461957	ENSG00000196890, ENSG00000181218, ENSG00000142149, ENSG00000149273, ENSG00000143947, ENSG00000196747, ENSG00000099624	430	255	20063	1.28081	1	0.999746	99.9957
UP_KEYWORDS	Nucleosome core	3	0.606061	0.567851	ENSG00000196890, ENSG00000181218, ENSG00000196747	439	89	20581	1.58028	1	0.916818	99.9988
INTERPRO	IPR009072:Histone-fold	3	0.606061	0.711731	ENSG00000196890, ENSG00000181218, ENSG00000196747	411	112	18559	1.20953	1	0.999997	100
KEGG_PATHWAY	hsa05322:Systemic lupus erythematosus	3	0.606061	0.85585	ENSG00000196890, ENSG00000181218, ENSG00000196747	174	134	6879	0.8851	1	0.99463	100
UP_KEYWORDS	Chromosome	5	1.0101	0.972435	ENSG00000196890, ENSG00000152133, ENSG00000181218, ENSG00000109685, ENSG00000196747	439	400	20581	0.586019	1	0.999223	100
Annotation Cluster 52	Enrichment Score: 0.25134361312359427
Category	Term	Count	%	PValue	Genes	List Total	Pop Hits	Pop Total	Fold Enrichment	Bonferroni	Benjamini	FDR
GOTERM_MF_DIRECT	GO:0003924~GTPase activity	8	1.61616	0.268072	ENSG00000127955, ENSG00000137285, ENSG00000156052, ENSG00000175906, ENSG00000167658, ENSG00000222014, ENSG00000087258, ENSG00000167552	377	234	16881	1.53084	1	0.972189	98.9489
UP_SEQ_FEATURE	lipid moiety-binding region:N-myristoyl glycine	3	0.606061	0.712856	ENSG00000127955, ENSG00000175906, ENSG00000087258	430	116	20063	1.20668	1	0.999999	100
UP_KEYWORDS	Myristate	3	0.606061	0.92197	ENSG00000127955, ENSG00000175906, ENSG00000087258	439	195	20581	0.721255	1	0.995064	100
Annotation Cluster 53	Enrichment Score: 0.24273494404799395
Category	Term	Count	%	PValue	Genes	List Total	Pop Hits	Pop Total	Fold Enrichment	Bonferroni	Benjamini	FDR
INTERPRO	IPR001245:Serine-threonine/tyrosine-protein kinase catalytic domain	5	1.0101	0.373842	ENSG00000171435, ENSG00000106123, ENSG00000068078, ENSG00000044524, ENSG00000140443	411	140	18559	1.6127	1	0.999588	99.9284
INTERPRO	IPR020635:Tyrosine-protein kinase, catalytic domain	3	0.606061	0.563294	ENSG00000068078, ENSG00000044524, ENSG00000140443	411	85	18559	1.59373	1	0.999972	99.9997
INTERPRO	IPR017441:Protein kinase, ATP binding site	9	1.81818	0.607579	ENSG00000074590, ENSG00000143776, ENSG00000142149, ENSG00000068078, ENSG00000044524, ENSG00000140443, ENSG00000185386, ENSG00000116141, ENSG00000101349	411	381	18559	1.06667	1	0.999981	99.9999
INTERPRO	IPR008266:Tyrosine-protein kinase, active site	3	0.606061	0.62393	ENSG00000068078, ENSG00000044524, ENSG00000140443	411	95	18559	1.42597	1	0.999979	100
SMART	SM00219:TyrKc	3	0.606061	0.632832	ENSG00000068078, ENSG00000044524, ENSG00000140443	253	85	10057	1.40298	1	0.998701	99.9996
UP_KEYWORDS	Tyrosine-protein kinase	3	0.606061	0.692053	ENSG00000068078, ENSG00000044524, ENSG00000140443	439	112	20581	1.25576	1	0.957167	100
Annotation Cluster 54	Enrichment Score: 0.23507733753027488
Category	Term	Count	%	PValue	Genes	List Total	Pop Hits	Pop Total	Fold Enrichment	Bonferroni	Benjamini	FDR
UP_KEYWORDS	Activator	20	4.0404	0.11453	ENSG00000129514, ENSG00000178573, ENSG00000122691, ENSG00000185630, ENSG00000122859, ENSG00000214575, ENSG00000170485, ENSG00000106546, ENSG00000119547, ENSG00000187098, ENSG00000143995, ENSG00000102038, ENSG00000180530, ENSG00000102935, ENSG00000168264, ENSG00000198795, ENSG00000118217, ENSG00000137203, ENSG00000136574, ENSG00000173757	439	661	20581	1.4185	1	0.536796	80.7622
GOTERM_BP_DIRECT	GO:0006366~transcription from RNA polymerase II promoter	16	3.23232	0.188288	ENSG00000129514, ENSG00000165588, ENSG00000178573, ENSG00000185630, ENSG00000164093, ENSG00000122859, ENSG00000106546, ENSG00000119547, ENSG00000187098, ENSG00000101493, ENSG00000143995, ENSG00000104447, ENSG00000125850, ENSG00000137203, ENSG00000173757, ENSG00000136574	381	513	16792	1.37461	1	0.993189	97.0518
GOTERM_MF_DIRECT	GO:0043565~sequence-specific DNA binding	14	2.82828	0.367494	ENSG00000129514, ENSG00000165588, ENSG00000178573, ENSG00000109685, ENSG00000159556, ENSG00000185630, ENSG00000135111, ENSG00000164093, ENSG00000101493, ENSG00000104447, ENSG00000118217, ENSG00000137203, ENSG00000136574, ENSG00000006377	377	518	16881	1.21019	1	0.986128	99.8752
UP_KEYWORDS	Repressor	15	3.0303	0.384452	ENSG00000129514, ENSG00000178573, ENSG00000122691, ENSG00000185630, ENSG00000135111, ENSG00000151917, ENSG00000214575, ENSG00000165655, ENSG00000106546, ENSG00000104447, ENSG00000102935, ENSG00000254585, ENSG00000168264, ENSG00000198795, ENSG00000060138	439	592	20581	1.18788	1	0.843756	99.8606
GOTERM_BP_DIRECT	GO:0045944~positive regulation of transcription from RNA polymerase II promoter	24	4.84848	0.460825	ENSG00000129514, ENSG00000165588, ENSG00000178573, ENSG00000122691, ENSG00000157168, ENSG00000185630, ENSG00000164093, ENSG00000122859, ENSG00000170485, ENSG00000119547, ENSG00000106546, ENSG00000187098, ENSG00000143995, ENSG00000104447, ENSG00000180530, ENSG00000158321, ENSG00000125850, ENSG00000143947, ENSG00000064309, ENSG00000118217, ENSG00000137203, ENSG00000136574, ENSG00000173757, ENSG0000…	381	981	16792	1.07825	1	0.99977	99.9971
UP_KEYWORDS	DNA-binding	40	8.08081	0.794063	ENSG00000181218, ENSG00000141040, ENSG00000109685, ENSG00000198157, ENSG00000159556, ENSG00000214274, ENSG00000196747, ENSG00000197124, ENSG00000104529, ENSG00000171425, ENSG00000196890, ENSG00000170485, ENSG00000143995, ENSG00000104447, ENSG00000102935, ENSG00000198795, ENSG00000137203, ENSG00000060138, ENSG00000136574, ENSG00000173757, ENSG00000129028, ENSG00000129514, ENSG00000165588, ENSG0000…	439	2050	20581	0.914762	1	0.976884	100
GOTERM_MF_DIRECT	GO:0003700~transcription factor activity, sequence-specific DNA binding	18	3.63636	0.867254	ENSG00000129514, ENSG00000165588, ENSG00000178573, ENSG00000141040, ENSG00000185630, ENSG00000135111, ENSG00000164093, ENSG00000106546, ENSG00000170485, ENSG00000187098, ENSG00000101493, ENSG00000104447, ENSG00000118217, ENSG00000060138, ENSG00000137203, ENSG00000173757, ENSG00000136574, ENSG00000006377	377	961	16881	0.838699	1	0.999995	100
GOTERM_MF_DIRECT	GO:0003677~DNA binding	29	5.85859	0.960583	ENSG00000186184, ENSG00000181218, ENSG00000141040, ENSG00000198157, ENSG00000214274, ENSG00000196747, ENSG00000159556, ENSG00000104529, ENSG00000171425, ENSG00000196890, ENSG00000170485, ENSG00000143995, ENSG00000102038, ENSG00000102935, ENSG00000115268, ENSG00000198795, ENSG00000060138, ENSG00000136574, ENSG00000129028, ENSG00000129514, ENSG00000165588, ENSG00000185630, ENSG00000135111, ENSG0000…	377	1674	16881	0.77571	1	1	100
UP_KEYWORDS	Transcription	40	8.08081	0.973868	ENSG00000186184, ENSG00000141040, ENSG00000109685, ENSG00000198157, ENSG00000197124, ENSG00000104529, ENSG00000171425, ENSG00000170485, ENSG00000143995, ENSG00000102038, ENSG00000104447, ENSG00000102935, ENSG00000198795, ENSG00000137203, ENSG00000060138, ENSG00000136574, ENSG00000173757, ENSG00000129514, ENSG00000178573, ENSG00000122691, ENSG00000185630, ENSG00000135111, ENSG00000151917, ENSG0000…	439	2398	20581	0.782011	1	0.999238	100
UP_KEYWORDS	Transcription regulation	38	7.67677	0.980583	ENSG00000141040, ENSG00000109685, ENSG00000198157, ENSG00000197124, ENSG00000104529, ENSG00000171425, ENSG00000170485, ENSG00000102038, ENSG00000104447, ENSG00000102935, ENSG00000198795, ENSG00000137203, ENSG00000060138, ENSG00000136574, ENSG00000173757, ENSG00000129514, ENSG00000178573, ENSG00000122691, ENSG00000185630, ENSG00000135111, ENSG00000151917, ENSG00000122859, ENSG00000165655, ENSG0000…	439	2332	20581	0.763936	1	0.999513	100
UP_KEYWORDS	Nucleus	90	18.1818	0.99554	ENSG00000171617, ENSG00000141040, ENSG00000109685, ENSG00000159556, ENSG00000204628, ENSG00000173083, ENSG00000039560, ENSG00000171425, ENSG00000196890, ENSG00000170485, ENSG00000166173, ENSG00000143995, ENSG00000102038, ENSG00000104447, ENSG00000139910, ENSG00000198795, ENSG00000060138, ENSG00000173757, ENSG00000171016, ENSG00000129514, ENSG00000178573, ENSG00000122406, ENSG00000157168, ENSG0000…	439	5244	20581	0.804603	1	0.999968	100
GOTERM_BP_DIRECT	GO:0006355~regulation of transcription, DNA-templated	21	4.24242	0.997605	ENSG00000179222, ENSG00000165588, ENSG00000198157, ENSG00000197124, ENSG00000159556, ENSG00000104529, ENSG00000164093, ENSG00000122859, ENSG00000165655, ENSG00000171425, ENSG00000106546, ENSG00000187098, ENSG00000143995, ENSG00000149273, ENSG00000168264, ENSG00000198795, ENSG00000163697, ENSG00000179774, ENSG00000060138, ENSG00000136574, ENSG00000006377	381	1504	16792	0.615388	1	1	100
GOTERM_BP_DIRECT	GO:0006351~transcription, DNA-templated	29	5.85859	0.997897	ENSG00000186184, ENSG00000141040, ENSG00000109685, ENSG00000198157, ENSG00000163995, ENSG00000197124, ENSG00000104529, ENSG00000171425, ENSG00000170485, ENSG00000102038, ENSG00000102935, ENSG00000198795, ENSG00000060138, ENSG00000178573, ENSG00000122691, ENSG00000135111, ENSG00000151917, ENSG00000165655, ENSG00000106546, ENSG00000185222, ENSG00000184905, ENSG00000112238, ENSG00000180530, ENSG0000…	381	1955	16792	0.653776	1	1	100
Annotation Cluster 55	Enrichment Score: 0.21202342074674718
Category	Term	Count	%	PValue	Genes	List Total	Pop Hits	Pop Total	Fold Enrichment	Bonferroni	Benjamini	FDR
INTERPRO	IPR011701:Major facilitator superfamily	3	0.606061	0.437595	ENSG00000112394, ENSG00000108932, ENSG00000162426	411	67	18559	2.0219	1	0.999861	99.9864
GOTERM_BP_DIRECT	GO:0055085~transmembrane transport	6	1.21212	0.650267	ENSG00000112394, ENSG00000108932, ENSG00000075340, ENSG00000162426, ENSG00000164647, ENSG00000160862	381	244	16792	1.08377	1	0.999991	100
INTERPRO	IPR020846:Major facilitator superfamily domain	3	0.606061	0.812393	ENSG00000112394, ENSG00000108932, ENSG00000162426	411	138	18559	0.981646	1	1	100
Annotation Cluster 56	Enrichment Score: 0.19498396305597485
Category	Term	Count	%	PValue	Genes	List Total	Pop Hits	Pop Total	Fold Enrichment	Bonferroni	Benjamini	FDR
UP_SEQ_FEATURE	topological domain:Lumenal	10	2.0202	0.627416	ENSG00000079931, ENSG00000185274, ENSG00000124302, ENSG00000103489, ENSG00000118276, ENSG00000115526, ENSG00000147676, ENSG00000118217, ENSG00000153132, ENSG00000178467	430	450	20063	1.03685	1	0.999991	100
UP_KEYWORDS	Signal-anchor	10	2.0202	0.634817	ENSG00000143469, ENSG00000185274, ENSG00000158813, ENSG00000124302, ENSG00000103489, ENSG00000118276, ENSG00000115526, ENSG00000118217, ENSG00000163069, ENSG00000178467	439	455	20581	1.03036	1	0.935366	99.9999
GOTERM_CC_DIRECT	GO:0000139~Golgi membrane	13	2.62626	0.652896	ENSG00000169241, ENSG00000103489, ENSG00000118276, ENSG00000167964, ENSG00000171451, ENSG00000182287, ENSG00000185274, ENSG00000213853, ENSG00000124302, ENSG00000115526, ENSG00000130958, ENSG00000118217, ENSG00000107295	402	591	18224	0.99718	1	0.983148	99.9999
Annotation Cluster 57	Enrichment Score: 0.189606097820365
Category	Term	Count	%	PValue	Genes	List Total	Pop Hits	Pop Total	Fold Enrichment	Bonferroni	Benjamini	FDR
INTERPRO	IPR003877:SPla/RYanodine receptor SPRY	3	0.606061	0.61817	ENSG00000165810, ENSG00000198626, ENSG00000162722	411	94	18559	1.44114	1	0.999979	100
INTERPRO	IPR001870:B30.2/SPRY domain	3	0.606061	0.646295	ENSG00000165810, ENSG00000198626, ENSG00000162722	411	99	18559	1.36836	1	0.999986	100
SMART	SM00449:SPRY	3	0.606061	0.675527	ENSG00000165810, ENSG00000198626, ENSG00000162722	253	92	10057	1.29623	1	0.998872	99.9999
Annotation Cluster 58	Enrichment Score: 0.17320079120548826
Category	Term	Count	%	PValue	Genes	List Total	Pop Hits	Pop Total	Fold Enrichment	Bonferroni	Benjamini	FDR
UP_KEYWORDS	Serine protease	5	1.0101	0.352908	ENSG00000099139, ENSG00000167748, ENSG00000197766, ENSG00000167759, ENSG00000176978	439	141	20581	1.66247	1	0.81819	99.7256
UP_SEQ_FEATURE	active site:Charge relay system	5	1.0101	0.633893	ENSG00000099139, ENSG00000167748, ENSG00000197766, ENSG00000167759, ENSG00000176978	430	203	20063	1.14922	1	0.99999	100
INTERPRO	IPR018114:Peptidase S1, trypsin family, active site	3	0.606061	0.662369	ENSG00000167748, ENSG00000197766, ENSG00000167759	411	102	18559	1.32811	1	0.99999	100
UP_SEQ_FEATURE	domain:Peptidase S1	3	0.606061	0.680237	ENSG00000167748, ENSG00000197766, ENSG00000167759	430	109	20063	1.28417	1	0.999997	100
INTERPRO	IPR001314:Peptidase S1A, chymotrypsin-type	3	0.606061	0.71632	ENSG00000167748, ENSG00000197766, ENSG00000167759	411	113	18559	1.19882	1	0.999996	100
INTERPRO	IPR001254:Peptidase S1	3	0.606061	0.746749	ENSG00000167748, ENSG00000197766, ENSG00000167759	411	120	18559	1.12889	1	0.999998	100
INTERPRO	IPR009003:Trypsin-like cysteine/serine peptidase domain	3	0.606061	0.778057	ENSG00000167748, ENSG00000197766, ENSG00000167759	411	128	18559	1.05834	1	0.999999	100
SMART	SM00020:Tryp_SPc	3	0.606061	0.799856	ENSG00000167748, ENSG00000197766, ENSG00000167759	253	118	10057	1.01062	1	0.999893	100
GOTERM_MF_DIRECT	GO:0004252~serine-type endopeptidase activity	5	1.0101	0.823098	ENSG00000099139, ENSG00000136943, ENSG00000167748, ENSG00000197766, ENSG00000167759	377	255	16881	0.877984	1	0.999985	100
Annotation Cluster 59	Enrichment Score: 0.15193315616678285
Category	Term	Count	%	PValue	Genes	List Total	Pop Hits	Pop Total	Fold Enrichment	Bonferroni	Benjamini	FDR
INTERPRO	IPR002048:EF-hand domain	6	1.21212	0.569084	ENSG00000196754, ENSG00000183690, ENSG00000198626, ENSG00000196154, ENSG00000198216, ENSG00000178467	411	228	18559	1.18831	1	0.999968	99.9998
INTERPRO	IPR011992:EF-hand-like domain	7	1.41414	0.583621	ENSG00000196754, ENSG00000183690, ENSG00000198626, ENSG00000196154, ENSG00000134769, ENSG00000173757, ENSG00000178467	411	279	18559	1.13294	1	0.999976	99.9999
UP_SEQ_FEATURE	domain:EF-hand 2	4	0.808081	0.759856	ENSG00000196754, ENSG00000198626, ENSG00000196154, ENSG00000178467	430	185	20063	1.00882	1	1	100
UP_SEQ_FEATURE	domain:EF-hand 1	4	0.808081	0.759856	ENSG00000196754, ENSG00000198626, ENSG00000196154, ENSG00000178467	430	185	20063	1.00882	1	1	100
INTERPRO	IPR018247:EF-Hand 1, calcium-binding site	3	0.606061	0.90691	ENSG00000196754, ENSG00000196154, ENSG00000178467	411	178	18559	0.761051	1	1	100
Annotation Cluster 60	Enrichment Score: 0.12655698212683125
Category	Term	Count	%	PValue	Genes	List Total	Pop Hits	Pop Total	Fold Enrichment	Bonferroni	Benjamini	FDR
UP_KEYWORDS	Oxidoreductase	13	2.62626	0.585594	ENSG00000196139, ENSG00000152952, ENSG00000079931, ENSG00000233276, ENSG00000164120, ENSG00000186204, ENSG00000145882, ENSG00000189221, ENSG00000167468, ENSG00000164924, ENSG00000164647, ENSG00000125652, ENSG00000178467	439	582	20581	1.04718	1	0.921313	99.9993
UP_KEYWORDS	Iron	6	1.21212	0.822377	ENSG00000152952, ENSG00000170485, ENSG00000186204, ENSG00000164647, ENSG00000125652, ENSG00000178467	439	324	20581	0.868177	1	0.982265	100
GOTERM_BP_DIRECT	GO:0055114~oxidation-reduction process	11	2.22222	0.866286	ENSG00000196139, ENSG00000152952, ENSG00000079931, ENSG00000164120, ENSG00000186204, ENSG00000145882, ENSG00000189221, ENSG00000167468, ENSG00000164647, ENSG00000125652, ENSG00000178467	381	592	16792	0.818933	1	1	100
Annotation Cluster 61	Enrichment Score: 0.09540807643572985
Category	Term	Count	%	PValue	Genes	List Total	Pop Hits	Pop Total	Fold Enrichment	Bonferroni	Benjamini	FDR
GOTERM_MF_DIRECT	GO:0000166~nucleotide binding	8	1.61616	0.660222	ENSG00000214575, ENSG00000166173, ENSG00000198242, ENSG00000164742, ENSG00000161082, ENSG00000172348, ENSG00000078295, ENSG00000078328	377	348	16881	1.02936	1	0.999558	100
INTERPRO	IPR012677:Nucleotide-binding, alpha-beta plait	6	1.21212	0.696598	ENSG00000214575, ENSG00000166173, ENSG00000198242, ENSG00000161082, ENSG00000172348, ENSG00000078328	411	264	18559	1.02627	1	0.999995	100
GOTERM_BP_DIRECT	GO:0006397~mRNA processing	4	0.808081	0.774141	ENSG00000214575, ENSG00000161082, ENSG00000173627, ENSG00000078328	381	179	16792	0.984882	1	1	100
INTERPRO	IPR000504:RNA recognition motif domain	3	0.606061	0.961622	ENSG00000214575, ENSG00000161082, ENSG00000078328	411	226	18559	0.599412	1	1	100
UP_KEYWORDS	mRNA processing	4	0.808081	0.973784	ENSG00000214575, ENSG00000161082, ENSG00000173627, ENSG00000078328	439	332	20581	0.564838	1	0.999266	100
Annotation Cluster 62	Enrichment Score: 0.06130579708790973
Category	Term	Count	%	PValue	Genes	List Total	Pop Hits	Pop Total	Fold Enrichment	Bonferroni	Benjamini	FDR
UP_KEYWORDS	Metal-binding	74	14.9495	0.73256	ENSG00000141040, ENSG00000109685, ENSG00000163995, ENSG00000157985, ENSG00000159556, ENSG00000134769, ENSG00000162722, ENSG00000145592, ENSG00000171425, ENSG00000152952, ENSG00000170485, ENSG00000137962, ENSG00000185274, ENSG00000104447, ENSG00000198795, ENSG00000171016, ENSG00000129028, ENSG00000172594, ENSG00000196754, ENSG00000116183, ENSG00000196154, ENSG00000078295, ENSG00000141837, ENSG0000…	439	3640	20581	0.953086	1	0.966287	100
GOTERM_MF_DIRECT	GO:0046872~metal ion binding	40	8.08081	0.888052	ENSG00000141040, ENSG00000074590, ENSG00000164742, ENSG00000157985, ENSG00000163625, ENSG00000165125, ENSG00000197124, ENSG00000006756, ENSG00000164647, ENSG00000067057, ENSG00000145592, ENSG00000171425, ENSG00000106236, ENSG00000170485, ENSG00000166681, ENSG00000137962, ENSG00000185274, ENSG00000143776, ENSG00000104447, ENSG00000102935, ENSG00000198795, ENSG00000102265, ENSG00000129028, ENSG0000…	377	2069	16881	0.865678	1	0.999998	100
UP_KEYWORDS	Zinc	43	8.68687	0.90332	ENSG00000105290, ENSG00000172985, ENSG00000141040, ENSG00000109685, ENSG00000163995, ENSG00000157985, ENSG00000163625, ENSG00000159556, ENSG00000197124, ENSG00000134769, ENSG00000142303, ENSG00000109472, ENSG00000154734, ENSG00000162722, ENSG00000145592, ENSG00000171425, ENSG00000137962, ENSG00000143776, ENSG00000104447, ENSG00000102935, ENSG00000198795, ENSG00000136574, ENSG00000102265, ENSG0000…	439	2348	20581	0.858563	1	0.993203	100
UP_KEYWORDS	Zinc-finger	29	5.85859	0.967507	ENSG00000172985, ENSG00000109685, ENSG00000141040, ENSG00000157985, ENSG00000163625, ENSG00000197124, ENSG00000134769, ENSG00000162722, ENSG00000145592, ENSG00000171425, ENSG00000137962, ENSG00000104447, ENSG00000143776, ENSG00000102935, ENSG00000198795, ENSG00000136574, ENSG00000171016, ENSG00000129028, ENSG00000170011, ENSG00000154447, ENSG00000204616, ENSG00000165655, ENSG00000171435, ENSG0000…	439	1781	20581	0.763372	1	0.999009	100
Annotation Cluster 63	Enrichment Score: 0.060147696171771715
Category	Term	Count	%	PValue	Genes	List Total	Pop Hits	Pop Total	Fold Enrichment	Bonferroni	Benjamini	FDR
INTERPRO	IPR017907:Zinc finger, RING-type, conserved site	4	0.808081	0.724729	ENSG00000172985, ENSG00000154447, ENSG00000162722, ENSG00000204616	411	169	18559	1.06877	1	0.999997	100
SMART	SM00184:RING	5	1.0101	0.865164	ENSG00000172985, ENSG00000109685, ENSG00000154447, ENSG00000162722, ENSG00000204616	253	244	10057	0.814569	1	0.999979	100
UP_SEQ_FEATURE	zinc finger region:RING-type	4	0.808081	0.872514	ENSG00000172985, ENSG00000154447, ENSG00000162722, ENSG00000204616	430	230	20063	0.811446	1	1	100
INTERPRO	IPR013083:Zinc finger, RING/FYVE/PHD-type	8	1.61616	0.876206	ENSG00000172985, ENSG00000109685, ENSG00000154447, ENSG00000163625, ENSG00000162722, ENSG00000171016, ENSG00000204616, ENSG00000170011	411	453	18559	0.797452	1	1	100
INTERPRO	IPR001841:Zinc finger, RING-type	5	1.0101	0.893872	ENSG00000172985, ENSG00000109685, ENSG00000154447, ENSG00000162722, ENSG00000204616	411	295	18559	0.765351	1	1	100
UP_KEYWORDS	Ligase	5	1.0101	0.939677	ENSG00000166532, ENSG00000154447, ENSG00000154277, ENSG00000162722, ENSG00000204616	439	347	20581	0.675527	1	0.996893	100
GOTERM_MF_DIRECT	GO:0016874~ligase activity	4	0.808081	0.942018	ENSG00000154447, ENSG00000154277, ENSG00000162722, ENSG00000204616	377	270	16881	0.663366	1	1	100
Annotation Cluster 64	Enrichment Score: 0.04400731811020838
Category	Term	Count	%	PValue	Genes	List Total	Pop Hits	Pop Total	Fold Enrichment	Bonferroni	Benjamini	FDR
UP_SEQ_FEATURE	repeat:3	4	0.808081	0.862833	ENSG00000179222, ENSG00000241794, ENSG00000198626, ENSG00000184258	430	225	20063	0.829478	1	1	100
UP_SEQ_FEATURE	repeat:1	4	0.808081	0.915031	ENSG00000179222, ENSG00000241794, ENSG00000198626, ENSG00000184258	430	257	20063	0.726197	1	1	100
UP_SEQ_FEATURE	repeat:2	4	0.808081	0.918858	ENSG00000179222, ENSG00000241794, ENSG00000198626, ENSG00000184258	430	260	20063	0.717818	1	1	100
UP_SEQ_FEATURE	repeat:4	3	0.606061	0.919094	ENSG00000179222, ENSG00000198626, ENSG00000184258	430	192	20063	0.729033	1	1	100
Annotation Cluster 65	Enrichment Score: 0.03989787846266739
Category	Term	Count	%	PValue	Genes	List Total	Pop Hits	Pop Total	Fold Enrichment	Bonferroni	Benjamini	FDR
INTERPRO	IPR019775:WD40 repeat, conserved site	4	0.808081	0.713454	ENSG00000156475, ENSG00000163625, ENSG00000204628, ENSG00000102879	411	166	18559	1.08809	1	0.999996	100
UP_SEQ_FEATURE	repeat:WD 5	4	0.808081	0.885053	ENSG00000156475, ENSG00000163625, ENSG00000204628, ENSG00000102879	430	237	20063	0.787479	1	1	100
UP_SEQ_FEATURE	repeat:WD 4	4	0.808081	0.912388	ENSG00000156475, ENSG00000163625, ENSG00000204628, ENSG00000102879	430	255	20063	0.731892	1	1	100
UP_SEQ_FEATURE	repeat:WD 3	4	0.808081	0.929417	ENSG00000156475, ENSG00000163625, ENSG00000204628, ENSG00000102879	430	269	20063	0.693801	1	1	100
INTERPRO	IPR015943:WD40/YVTN repeat-like-containing domain	5	1.0101	0.936853	ENSG00000156475, ENSG00000163625, ENSG00000204628, ENSG00000102879, ENSG00000112902	411	331	18559	0.682111	1	1	100
INTERPRO	IPR001680:WD40 repeat	4	0.808081	0.937741	ENSG00000156475, ENSG00000163625, ENSG00000204628, ENSG00000102879	411	268	18559	0.673966	1	1	100
UP_SEQ_FEATURE	repeat:WD 1	4	0.808081	0.938702	ENSG00000156475, ENSG00000163625, ENSG00000204628, ENSG00000102879	430	278	20063	0.67134	1	1	100
UP_SEQ_FEATURE	repeat:WD 2	4	0.808081	0.938702	ENSG00000156475, ENSG00000163625, ENSG00000204628, ENSG00000102879	430	278	20063	0.67134	1	1	100
UP_KEYWORDS	WD repeat	4	0.808081	0.940265	ENSG00000156475, ENSG00000163625, ENSG00000204628, ENSG00000102879	439	281	20581	0.667353	1	0.996843	100
SMART	SM00320:WD40	4	0.808081	0.965934	ENSG00000156475, ENSG00000163625, ENSG00000204628, ENSG00000102879	253	267	10057	0.59552	1	1	100
INTERPRO	IPR017986:WD40-repeat-containing domain	4	0.808081	0.966919	ENSG00000156475, ENSG00000163625, ENSG00000204628, ENSG00000102879	411	306	18559	0.590271	1	1	100
Annotation Cluster 66	Enrichment Score: 0.028134808929279404
Category	Term	Count	%	PValue	Genes	List Total	Pop Hits	Pop Total	Fold Enrichment	Bonferroni	Benjamini	FDR
UP_KEYWORDS	Cell division	6	1.21212	0.918461	ENSG00000127955, ENSG00000003096, ENSG00000118971, ENSG00000149273, ENSG00000183580, ENSG00000164114	439	388	20581	0.724972	1	0.99511	100
UP_KEYWORDS	Mitosis	4	0.808081	0.919769	ENSG00000003096, ENSG00000149273, ENSG00000183580, ENSG00000164114	439	262	20581	0.715749	1	0.99511	100
GOTERM_BP_DIRECT	GO:0007067~mitotic nuclear division	4	0.808081	0.922187	ENSG00000003096, ENSG00000149273, ENSG00000183580, ENSG00000137154	381	248	16792	0.710863	1	1	100
GOTERM_BP_DIRECT	GO:0051301~cell division	5	1.0101	0.958464	ENSG00000127955, ENSG00000118971, ENSG00000149273, ENSG00000183580, ENSG00000167552	381	350	16792	0.629621	1	1	100
UP_KEYWORDS	Cell cycle	9	1.81818	0.968705	ENSG00000127955, ENSG00000003096, ENSG00000106546, ENSG00000118971, ENSG00000149273, ENSG00000180447, ENSG00000204628, ENSG00000183580, ENSG00000164114	439	650	20581	0.649129	1	0.999041	100
Annotation Cluster 67	Enrichment Score: 0.012549159474840824
Category	Term	Count	%	PValue	Genes	List Total	Pop Hits	Pop Total	Fold Enrichment	Bonferroni	Benjamini	FDR
UP_SEQ_FEATURE	zinc finger region:C2H2-type 14	3	0.606061	0.849745	ENSG00000141040, ENSG00000102935, ENSG00000198795	430	156	20063	0.897272	1	1	100
UP_SEQ_FEATURE	zinc finger region:C2H2-type 10	5	1.0101	0.935824	ENSG00000101493, ENSG00000141040, ENSG00000102935, ENSG00000197124, ENSG00000198795	430	341	20063	0.684137	1	1	100
UP_SEQ_FEATURE	zinc finger region:C2H2-type 4	9	1.81818	0.937496	ENSG00000171425, ENSG00000101493, ENSG00000141040, ENSG00000112238, ENSG00000104447, ENSG00000125850, ENSG00000102935, ENSG00000197124, ENSG00000198795	430	588	20063	0.714155	1	1	100
UP_SEQ_FEATURE	zinc finger region:C2H2-type 7	6	1.21212	0.97139	ENSG00000101493, ENSG00000141040, ENSG00000104447, ENSG00000102935, ENSG00000197124, ENSG00000198795	430	463	20063	0.604641	1	1	100
UP_SEQ_FEATURE	zinc finger region:C2H2-type 12	3	0.606061	0.974574	ENSG00000141040, ENSG00000102935, ENSG00000198795	430	256	20063	0.546775	1	1	100
UP_SEQ_FEATURE	zinc finger region:C2H2-type 2	8	1.61616	0.978836	ENSG00000171425, ENSG00000101493, ENSG00000141040, ENSG00000112238, ENSG00000125850, ENSG00000102935, ENSG00000197124, ENSG00000198795	430	615	20063	0.606935	1	1	100
UP_SEQ_FEATURE	zinc finger region:C2H2-type 8	5	1.0101	0.982403	ENSG00000101493, ENSG00000141040, ENSG00000102935, ENSG00000197124, ENSG00000198795	430	427	20063	0.546348	1	1	100
UP_SEQ_FEATURE	zinc finger region:C2H2-type 6	6	1.21212	0.983538	ENSG00000101493, ENSG00000141040, ENSG00000104447, ENSG00000102935, ENSG00000197124, ENSG00000198795	430	501	20063	0.55878	1	1	100
UP_SEQ_FEATURE	zinc finger region:C2H2-type 3	8	1.61616	0.983996	ENSG00000171425, ENSG00000101493, ENSG00000141040, ENSG00000112238, ENSG00000125850, ENSG00000102935, ENSG00000197124, ENSG00000198795	430	636	20063	0.586895	1	1	100
INTERPRO	IPR007087:Zinc finger, C2H2	11	2.22222	0.984139	ENSG00000165655, ENSG00000171425, ENSG00000101493, ENSG00000141040, ENSG00000112238, ENSG00000104447, ENSG00000125850, ENSG00000102935, ENSG00000197124, ENSG00000198795, ENSG00000140470	411	799	18559	0.621668	1	1	100
GOTERM_MF_DIRECT	GO:0003676~nucleic acid binding	14	2.82828	0.987361	ENSG00000258818, ENSG00000141040, ENSG00000161082, ENSG00000197124, ENSG00000214274, ENSG00000162669, ENSG00000078328, ENSG00000214575, ENSG00000152133, ENSG00000165655, ENSG00000171425, ENSG00000101493, ENSG00000102935, ENSG00000198795	377	985	16881	0.636427	1	1	100
UP_SEQ_FEATURE	zinc finger region:C2H2-type 11	3	0.606061	0.98908	ENSG00000141040, ENSG00000102935, ENSG00000198795	430	301	20063	0.465031	1	1	100
INTERPRO	IPR013087:Zinc finger C2H2-type/integrase DNA-binding domain	9	1.81818	0.990011	ENSG00000165655, ENSG00000171425, ENSG00000101493, ENSG00000141040, ENSG00000112238, ENSG00000125850, ENSG00000102935, ENSG00000197124, ENSG00000198795	411	712	18559	0.570789	1	1	100
UP_SEQ_FEATURE	zinc finger region:C2H2-type 5	6	1.21212	0.992156	ENSG00000101493, ENSG00000141040, ENSG00000104447, ENSG00000102935, ENSG00000197124, ENSG00000198795	430	550	20063	0.508998	1	1	100
UP_SEQ_FEATURE	zinc finger region:C2H2-type 1	6	1.21212	0.992626	ENSG00000171425, ENSG00000101493, ENSG00000141040, ENSG00000112238, ENSG00000125850, ENSG00000197124	430	554	20063	0.505323	1	1	100
INTERPRO	IPR015880:Zinc finger, C2H2-like	9	1.81818	0.995067	ENSG00000171425, ENSG00000101493, ENSG00000141040, ENSG00000112238, ENSG00000104447, ENSG00000125850, ENSG00000102935, ENSG00000197124, ENSG00000198795	411	762	18559	0.533335	1	1	100
SMART	SM00355:ZnF_C2H2	9	1.81818	0.999074	ENSG00000171425, ENSG00000101493, ENSG00000141040, ENSG00000112238, ENSG00000104447, ENSG00000125850, ENSG00000102935, ENSG00000197124, ENSG00000198795	253	762	10057	0.4695	1	1	100
Annotation Cluster 68	Enrichment Score: 0.012328716307678471
Category	Term	Count	%	PValue	Genes	List Total	Pop Hits	Pop Total	Fold Enrichment	Bonferroni	Benjamini	FDR
GOTERM_BP_DIRECT	GO:0007608~sensory perception of smell	4	0.808081	0.701502	ENSG00000196071, ENSG00000177462, ENSG00000238243, ENSG00000180340	381	159	16792	1.10877	1	0.999997	100
GOTERM_BP_DIRECT	GO:0007186~G-protein coupled receptor signaling pathway	12	2.42424	0.992839	ENSG00000127955, ENSG00000196139, ENSG00000196071, ENSG00000156052, ENSG00000144476, ENSG00000177462, ENSG00000107518, ENSG00000238243, ENSG00000180340, ENSG00000087258, ENSG00000104213, ENSG00000112218	381	899	16792	0.5883	1	1	100
UP_KEYWORDS	Transducer	10	2.0202	0.997163	ENSG00000127955, ENSG00000196071, ENSG00000156052, ENSG00000144476, ENSG00000177462, ENSG00000238243, ENSG00000180340, ENSG00000204681, ENSG00000087258, ENSG00000112218	439	899	20581	0.521486	1	0.999986	100
UP_KEYWORDS	Sensory transduction	5	1.0101	0.999118	ENSG00000196071, ENSG00000121207, ENSG00000177462, ENSG00000238243, ENSG00000101282	439	609	20581	0.384906	1	0.999998	100
UP_KEYWORDS	Olfaction	3	0.606061	0.99929	ENSG00000196071, ENSG00000177462, ENSG00000238243	439	443	20581	0.317482	1	0.999999	100
INTERPRO	IPR000725:Olfactory receptor	3	0.606061	0.999342	ENSG00000196071, ENSG00000177462, ENSG00000238243	411	430	18559	0.31504	1	1	100
GOTERM_MF_DIRECT	GO:0004984~olfactory receptor activity	3	0.606061	0.999407	ENSG00000196071, ENSG00000177462, ENSG00000238243	377	431	16881	0.311674	1	1	100
GOTERM_BP_DIRECT	GO:0050911~detection of chemical stimulus involved in sensory perception of smell	3	0.606061	0.999417	ENSG00000196071, ENSG00000177462, ENSG00000238243	381	425	16792	0.311107	1	1	100
GOTERM_MF_DIRECT	GO:0004930~G-protein coupled receptor activity	6	1.21212	0.999659	ENSG00000196071, ENSG00000144476, ENSG00000177462, ENSG00000238243, ENSG00000180340, ENSG00000112218	377	710	16881	0.378399	1	1	100
KEGG_PATHWAY	hsa04740:Olfactory transduction	3	0.606061	0.999662	ENSG00000196071, ENSG00000177462, ENSG00000238243	174	399	6879	0.297252	1	1	100
UP_KEYWORDS	G-protein coupled receptor	7	1.41414	0.999747	ENSG00000196071, ENSG00000144476, ENSG00000177462, ENSG00000238243, ENSG00000180340, ENSG00000204681, ENSG00000112218	439	842	20581	0.389752	1	1	100
INTERPRO	IPR000276:G protein-coupled receptor, rhodopsin-like	5	1.0101	0.999927	ENSG00000196071, ENSG00000144476, ENSG00000177462, ENSG00000238243, ENSG00000112218	411	719	18559	0.314018	1	1	100
INTERPRO	IPR017452:GPCR, rhodopsin-like, 7TM	5	1.0101	0.999947	ENSG00000196071, ENSG00000144476, ENSG00000177462, ENSG00000238243, ENSG00000112218	411	736	18559	0.306764	1	1	100
