# Supplementary material for: Genomic characterization of functional high-risk multiple myeloma patients
Source: Blood Cancer J. 2022 Jan 31;12(1):24. doi: 10.1038/s41408-021-00576-3 (PMC8803925; doi:10.1038/s41408-021-00576-3)
Supplement: Supplementary file 7 — Supplementary File 5 [file 41408_2021_576_MOESM7_ESM.xlsx]

## Sheet: GSEA_FHR_vs_Benign_H_for_Fhr
NAME	GS<br> follow link to MSigDB	GS DETAILS	SIZE	ES	NES	NOM p-val	FDR q-val	FWER p-val	RANK AT MAX	LEADING EDGE
HALLMARK_E2F_TARGETS	HALLMARK_E2F_TARGETS	Details ...	197	0.720113	1.76642	0.00412371	0.164961	0.061	5166	tags=83%, list=21%, signal=105%
HALLMARK_G2M_CHECKPOINT	HALLMARK_G2M_CHECKPOINT	Details ...	195	0.646621	1.73612	0.0103093	0.118032	0.08	4088	tags=63%, list=17%, signal=75%
HALLMARK_MTORC1_SIGNALING	HALLMARK_MTORC1_SIGNALING	Details ...	196	0.5437	1.69921	0.00795229	0.110158	0.106	8575	tags=69%, list=35%, signal=106%
HALLMARK_GLYCOLYSIS	HALLMARK_GLYCOLYSIS	Details ...	198	0.453185	1.66427	0.00877193	0.124061	0.144	7604	tags=52%, list=31%, signal=74%
HALLMARK_UNFOLDED_PROTEIN_RESPONSE	HALLMARK_UNFOLDED_PROTEIN_RESPONSE	Details ...	109	0.568603	1.66324	0.0117417	0.0999952	0.144	7031	tags=65%, list=29%, signal=91%
HALLMARK_MYC_TARGETS_V1	HALLMARK_MYC_TARGETS_V1	Details ...	194	0.616586	1.59338	0.0275591	0.141248	0.237	4522	tags=60%, list=19%, signal=73%
HALLMARK_BILE_ACID_METABOLISM	HALLMARK_BILE_ACID_METABOLISM	Details ...	110	0.415224	1.54253	0.00952381	0.171148	0.297	6900	tags=41%, list=28%, signal=57%
HALLMARK_FATTY_ACID_METABOLISM	HALLMARK_FATTY_ACID_METABOLISM	Details ...	156	0.454373	1.53644	0.0265306	0.158174	0.306	8543	tags=54%, list=35%, signal=82%
HALLMARK_DNA_REPAIR	HALLMARK_DNA_REPAIR	Details ...	146	0.536614	1.51005	0.0233463	0.171218	0.343	6028	tags=55%, list=25%, signal=73%
HALLMARK_PEROXISOME	HALLMARK_PEROXISOME	Details ...	104	0.442957	1.471	0.0365112	0.202994	0.405	7530	tags=49%, list=31%, signal=71%
HALLMARK_ANDROGEN_RESPONSE	HALLMARK_ANDROGEN_RESPONSE	Details ...	98	0.415943	1.46974	0.0536481	0.185725	0.406	7883	tags=44%, list=32%, signal=65%
HALLMARK_MYC_TARGETS_V2	HALLMARK_MYC_TARGETS_V2	Details ...	58	0.594974	1.43932	0.103093	0.199772	0.449	7284	tags=76%, list=30%, signal=108%
HALLMARK_PROTEIN_SECRETION	HALLMARK_PROTEIN_SECRETION	Details ...	95	0.509724	1.43432	0.0776699	0.190621	0.454	6867	tags=53%, list=28%, signal=73%
HALLMARK_MITOTIC_SPINDLE	HALLMARK_MITOTIC_SPINDLE	Details ...	196	0.464079	1.43075	0.0703934	0.180165	0.456	9887	tags=64%, list=41%, signal=107%
HALLMARK_ESTROGEN_RESPONSE_LATE	HALLMARK_ESTROGEN_RESPONSE_LATE	Details ...	198	0.328097	1.39766	0.0176471	0.205445	0.498	8408	tags=38%, list=35%, signal=58%
HALLMARK_ADIPOGENESIS	HALLMARK_ADIPOGENESIS	Details ...	197	0.407679	1.39402	0.0890688	0.19618	0.499	7449	tags=47%, list=31%, signal=67%
HALLMARK_PI3K_AKT_MTOR_SIGNALING	HALLMARK_PI3K_AKT_MTOR_SIGNALING	Details ...	104	0.442576	1.3648	0.103659	0.215864	0.522	8810	tags=53%, list=36%, signal=83%
HALLMARK_SPERMATOGENESIS	HALLMARK_SPERMATOGENESIS	Details ...	134	0.342693	1.34157	0.0704607	0.228377	0.554	5566	tags=31%, list=23%, signal=40%
HALLMARK_NOTCH_SIGNALING	HALLMARK_NOTCH_SIGNALING	Details ...	32	0.406826	1.26682	0.194631	0.31631	0.623	7554	tags=41%, list=31%, signal=59%
HALLMARK_WNT_BETA_CATENIN_SIGNALING	HALLMARK_WNT_BETA_CATENIN_SIGNALING	Details ...	42	0.393978	1.22712	0.209503	0.362117	0.653	12501	tags=69%, list=51%, signal=142%
HALLMARK_CHOLESTEROL_HOMEOSTASIS	HALLMARK_CHOLESTEROL_HOMEOSTASIS	Details ...	74	0.369429	1.22448	0.191537	0.350492	0.655	7010	tags=41%, list=29%, signal=57%
HALLMARK_UV_RESPONSE_DN	HALLMARK_UV_RESPONSE_DN	Details ...	142	0.310234	1.19834	0.186667	0.371752	0.67	7012	tags=33%, list=29%, signal=46%
HALLMARK_XENOBIOTIC_METABOLISM	HALLMARK_XENOBIOTIC_METABOLISM	Details ...	196	0.296198	1.19672	0.185644	0.357674	0.67	8548	tags=38%, list=35%, signal=58%
HALLMARK_UV_RESPONSE_UP	HALLMARK_UV_RESPONSE_UP	Details ...	155	0.326259	1.18185	0.246544	0.364413	0.684	8262	tags=35%, list=34%, signal=53%
HALLMARK_REACTIVE_OXYGEN_SPECIES_PATHWAY	HALLMARK_REACTIVE_OXYGEN_SPECIES_PATHWAY	Details ...	49	0.388152	1.17848	0.270876	0.353501	0.684	3884	tags=29%, list=16%, signal=34%
HALLMARK_OXIDATIVE_PHOSPHORYLATION	HALLMARK_OXIDATIVE_PHOSPHORYLATION	Details ...	200	0.451478	1.16004	0.394584	0.366023	0.698	6278	tags=47%, list=26%, signal=63%
HALLMARK_APICAL_JUNCTION	HALLMARK_APICAL_JUNCTION	Details ...	198	0.272691	1.09097	0.309333	0.461523	0.743	11383	tags=48%, list=47%, signal=89%
HALLMARK_APOPTOSIS	HALLMARK_APOPTOSIS	Details ...	158	0.287931	1.06641	0.349057	0.487634	0.758	10745	tags=47%, list=44%, signal=83%
HALLMARK_APICAL_SURFACE	HALLMARK_APICAL_SURFACE	Details ...	44	0.289158	1.03324	0.410959	0.527449	0.777	11155	tags=50%, list=46%, signal=92%
HALLMARK_ESTROGEN_RESPONSE_EARLY	HALLMARK_ESTROGEN_RESPONSE_EARLY	Details ...	198	0.239755	1.01711	0.421053	0.535986	0.788	8166	tags=30%, list=34%, signal=44%
HALLMARK_HYPOXIA	HALLMARK_HYPOXIA	Details ...	200	0.260013	1.01599	0.398977	0.520596	0.788	10520	tags=43%, list=43%, signal=75%
HALLMARK_HEDGEHOG_SIGNALING	HALLMARK_HEDGEHOG_SIGNALING	Details ...	36	0.304097	0.996623	0.427461	0.536176	0.8	6979	tags=28%, list=29%, signal=39%
HALLMARK_IL2_STAT5_SIGNALING	HALLMARK_IL2_STAT5_SIGNALING	Details ...	198	0.241554	0.969119	0.507772	0.565206	0.807	9300	tags=34%, list=38%, signal=55%
HALLMARK_EPITHELIAL_MESENCHYMAL_TRANSITION	HALLMARK_EPITHELIAL_MESENCHYMAL_TRANSITION	Details ...	198	0.248725	0.93157	0.516418	0.613773	0.827	11406	tags=44%, list=47%, signal=82%
HALLMARK_COMPLEMENT	HALLMARK_COMPLEMENT	Details ...	197	0.241012	0.905801	0.582915	0.644001	0.841	11005	tags=39%, list=45%, signal=71%
HALLMARK_P53_PATHWAY	HALLMARK_P53_PATHWAY	Details ...	194	0.242717	0.90177	0.624146	0.631784	0.841	10380	tags=42%, list=43%, signal=72%
HALLMARK_KRAS_SIGNALING_UP	HALLMARK_KRAS_SIGNALING_UP	Details ...	197	0.224618	0.884997	0.616162	0.644016	0.853	9419	tags=32%, list=39%, signal=53%
HALLMARK_KRAS_SIGNALING_DN	HALLMARK_KRAS_SIGNALING_DN	Details ...	195	0.193684	0.881888	0.768817	0.632145	0.853	10989	tags=37%, list=45%, signal=68%
HALLMARK_ALLOGRAFT_REJECTION	HALLMARK_ALLOGRAFT_REJECTION	Details ...	194	0.229997	0.878502	0.606061	0.622076	0.854	11055	tags=41%, list=45%, signal=75%
HALLMARK_HEME_METABOLISM	HALLMARK_HEME_METABOLISM	Details ...	192	0.252268	0.816841	0.669474	0.70556	0.87	8404	tags=33%, list=35%, signal=50%
HALLMARK_ANGIOGENESIS	HALLMARK_ANGIOGENESIS	Details ...	35	0.255352	0.794955	0.715909	0.731364	0.885	12403	tags=51%, list=51%, signal=105%
HALLMARK_COAGULATION	HALLMARK_COAGULATION	Details ...	136	0.19333	0.747957	0.870968	0.798943	0.901	11509	tags=44%, list=47%, signal=83%
HALLMARK_INTERFERON_ALPHA_RESPONSE	HALLMARK_INTERFERON_ALPHA_RESPONSE	Details ...	95	0.256395	0.728013	0.695932	0.812681	0.909	6655	tags=25%, list=27%, signal=35%
HALLMARK_INTERFERON_GAMMA_RESPONSE	HALLMARK_INTERFERON_GAMMA_RESPONSE	Details ...	195	0.196427	0.659362	0.853211	0.894591	0.924	11122	tags=35%, list=46%, signal=65%
HALLMARK_PANCREAS_BETA_CELLS	HALLMARK_PANCREAS_BETA_CELLS	Details ...	40	0.170545	0.624336	0.964088	0.916926	0.934	12713	tags=43%, list=52%, signal=89%
HALLMARK_MYOGENESIS	HALLMARK_MYOGENESIS	Details ...	198	0.143157	0.600189	0.99654	0.920046	0.936	14241	tags=51%, list=59%, signal=121%
HALLMARK_IL6_JAK_STAT3_SIGNALING	HALLMARK_IL6_JAK_STAT3_SIGNALING	Details ...	87	0.151779	0.547628	0.992424	0.949542	0.946	11184	tags=36%, list=46%, signal=66%
HALLMARK_TGF_BETA_SIGNALING	HALLMARK_TGF_BETA_SIGNALING	Details ...	53	0.170393	0.514046	0.965957	0.945606	0.949	9259	tags=30%, list=38%, signal=49%
