# Supplementary material for: Genomic characterization of functional high-risk multiple myeloma patients
Source: Blood Cancer J. 2022 Jan 31;12(1):24. doi: 10.1038/s41408-021-00576-3 (PMC8803925; doi:10.1038/s41408-021-00576-3)
Supplement: Supplementary file 8 — Supplementary File 6 [file 41408_2021_576_MOESM8_ESM.xlsx]

## Sheet: GSEA_GHR_vs_Benign_H_for_Ghr
NAME	GS<br> follow link to MSigDB	GS DETAILS	SIZE	ES	NES	NOM p-val	FDR q-val	FWER p-val	RANK AT MAX	LEADING EDGE
HALLMARK_ESTROGEN_RESPONSE_LATE	HALLMARK_ESTROGEN_RESPONSE_LATE	Details ...	198	0.3919	1.66903	0	0.373718	0.141	5780	tags=39%, list=24%, signal=51%
HALLMARK_ANDROGEN_RESPONSE	HALLMARK_ANDROGEN_RESPONSE	Details ...	98	0.464001	1.64394	0.012987	0.233019	0.171	6837	tags=54%, list=28%, signal=75%
HALLMARK_ESTROGEN_RESPONSE_EARLY	HALLMARK_ESTROGEN_RESPONSE_EARLY	Details ...	198	0.392124	1.64187	0.00515464	0.159903	0.174	5641	tags=38%, list=23%, signal=49%
HALLMARK_SPERMATOGENESIS	HALLMARK_SPERMATOGENESIS	Details ...	134	0.397291	1.56179	0.0214797	0.257073	0.273	4295	tags=29%, list=18%, signal=35%
HALLMARK_G2M_CHECKPOINT	HALLMARK_G2M_CHECKPOINT	Details ...	195	0.575032	1.53532	0.0711207	0.244235	0.301	6089	tags=61%, list=25%, signal=81%
HALLMARK_MTORC1_SIGNALING	HALLMARK_MTORC1_SIGNALING	Details ...	196	0.493634	1.52414	0.0529532	0.220227	0.314	6883	tags=57%, list=28%, signal=78%
HALLMARK_PROTEIN_SECRETION	HALLMARK_PROTEIN_SECRETION	Details ...	95	0.513327	1.49649	0.0605469	0.234965	0.363	7539	tags=61%, list=31%, signal=88%
HALLMARK_GLYCOLYSIS	HALLMARK_GLYCOLYSIS	Details ...	198	0.408078	1.48704	0.0448718	0.21803	0.379	5354	tags=39%, list=22%, signal=49%
HALLMARK_PI3K_AKT_MTOR_SIGNALING	HALLMARK_PI3K_AKT_MTOR_SIGNALING	Details ...	104	0.453125	1.4794	0.0544355	0.203135	0.387	5610	tags=43%, list=23%, signal=56%
HALLMARK_E2F_TARGETS	HALLMARK_E2F_TARGETS	Details ...	197	0.592231	1.46355	0.120507	0.204375	0.413	6047	tags=65%, list=25%, signal=86%
HALLMARK_UV_RESPONSE_DN	HALLMARK_UV_RESPONSE_DN	Details ...	142	0.367154	1.4312	0.0428212	0.225775	0.458	3159	tags=25%, list=13%, signal=28%
HALLMARK_IL2_STAT5_SIGNALING	HALLMARK_IL2_STAT5_SIGNALING	Details ...	198	0.354784	1.43117	0.0495049	0.20696	0.458	7007	tags=38%, list=29%, signal=53%
HALLMARK_UNFOLDED_PROTEIN_RESPONSE	HALLMARK_UNFOLDED_PROTEIN_RESPONSE	Details ...	109	0.459977	1.36903	0.136634	0.27108	0.537	7296	tags=57%, list=30%, signal=81%
HALLMARK_HEDGEHOG_SIGNALING	HALLMARK_HEDGEHOG_SIGNALING	Details ...	36	0.396115	1.36783	0.0841346	0.253977	0.541	6338	tags=42%, list=26%, signal=56%
HALLMARK_PEROXISOME	HALLMARK_PEROXISOME	Details ...	104	0.400404	1.3677	0.135983	0.23728	0.542	4868	tags=35%, list=20%, signal=43%
HALLMARK_MITOTIC_SPINDLE	HALLMARK_MITOTIC_SPINDLE	Details ...	196	0.424855	1.36477	0.15735	0.225402	0.544	5449	tags=43%, list=22%, signal=55%
HALLMARK_ANGIOGENESIS	HALLMARK_ANGIOGENESIS	Details ...	35	0.446918	1.36387	0.137157	0.214412	0.547	3580	tags=31%, list=15%, signal=37%
HALLMARK_PANCREAS_BETA_CELLS	HALLMARK_PANCREAS_BETA_CELLS	Details ...	40	0.381698	1.35008	0.060686	0.217517	0.558	2151	tags=18%, list=9%, signal=19%
HALLMARK_HYPOXIA	HALLMARK_HYPOXIA	Details ...	200	0.337406	1.31768	0.101737	0.244134	0.594	5264	tags=34%, list=22%, signal=43%
HALLMARK_APICAL_JUNCTION	HALLMARK_APICAL_JUNCTION	Details ...	198	0.318656	1.31182	0.105911	0.238925	0.6	4570	tags=27%, list=19%, signal=33%
HALLMARK_COMPLEMENT	HALLMARK_COMPLEMENT	Details ...	197	0.342448	1.29866	0.125616	0.241034	0.615	7041	tags=37%, list=29%, signal=52%
HALLMARK_MYC_TARGETS_V2	HALLMARK_MYC_TARGETS_V2	Details ...	58	0.494354	1.22852	0.332669	0.316728	0.666	6159	tags=52%, list=25%, signal=69%
HALLMARK_XENOBIOTIC_METABOLISM	HALLMARK_XENOBIOTIC_METABOLISM	Details ...	196	0.31196	1.22773	0.13835	0.304577	0.667	6614	tags=34%, list=27%, signal=47%
HALLMARK_CHOLESTEROL_HOMEOSTASIS	HALLMARK_CHOLESTEROL_HOMEOSTASIS	Details ...	74	0.348369	1.19642	0.233193	0.33414	0.687	3666	tags=24%, list=15%, signal=29%
HALLMARK_FATTY_ACID_METABOLISM	HALLMARK_FATTY_ACID_METABOLISM	Details ...	156	0.347164	1.1841	0.278119	0.337385	0.695	5552	tags=36%, list=23%, signal=46%
HALLMARK_KRAS_SIGNALING_UP	HALLMARK_KRAS_SIGNALING_UP	Details ...	197	0.292122	1.1672	0.221289	0.34839	0.711	6341	tags=32%, list=26%, signal=43%
HALLMARK_BILE_ACID_METABOLISM	HALLMARK_BILE_ACID_METABOLISM	Details ...	110	0.314208	1.15695	0.247573	0.349459	0.718	5056	tags=28%, list=21%, signal=35%
HALLMARK_UV_RESPONSE_UP	HALLMARK_UV_RESPONSE_UP	Details ...	155	0.313672	1.15664	0.281659	0.337294	0.718	7484	tags=37%, list=31%, signal=54%
HALLMARK_COAGULATION	HALLMARK_COAGULATION	Details ...	136	0.286803	1.13904	0.238095	0.346228	0.732	6400	tags=32%, list=26%, signal=43%
HALLMARK_WNT_BETA_CATENIN_SIGNALING	HALLMARK_WNT_BETA_CATENIN_SIGNALING	Details ...	42	0.350594	1.1316	0.318565	0.343682	0.734	4301	tags=24%, list=18%, signal=29%
HALLMARK_APICAL_SURFACE	HALLMARK_APICAL_SURFACE	Details ...	44	0.321607	1.1262	0.253695	0.338629	0.734	7099	tags=36%, list=29%, signal=51%
HALLMARK_EPITHELIAL_MESENCHYMAL_TRANSITION	HALLMARK_EPITHELIAL_MESENCHYMAL_TRANSITION	Details ...	198	0.29052	1.09521	0.293651	0.366286	0.751	7361	tags=38%, list=30%, signal=54%
HALLMARK_REACTIVE_OXYGEN_SPECIES_PATHWAY	HALLMARK_REACTIVE_OXYGEN_SPECIES_PATHWAY	Details ...	49	0.357365	1.08781	0.401656	0.364658	0.755	4185	tags=31%, list=17%, signal=37%
HALLMARK_MYC_TARGETS_V1	HALLMARK_MYC_TARGETS_V1	Details ...	194	0.397636	1.03871	0.501969	0.421881	0.79	6561	tags=52%, list=27%, signal=70%
HALLMARK_DNA_REPAIR	HALLMARK_DNA_REPAIR	Details ...	146	0.341867	1.00868	0.494118	0.451477	0.808	6142	tags=40%, list=25%, signal=54%
HALLMARK_MYOGENESIS	HALLMARK_MYOGENESIS	Details ...	198	0.227325	0.979315	0.491124	0.485349	0.818	3361	tags=16%, list=14%, signal=18%
HALLMARK_HEME_METABOLISM	HALLMARK_HEME_METABOLISM	Details ...	192	0.300287	0.970982	0.515856	0.485646	0.822	8723	tags=41%, list=36%, signal=63%
HALLMARK_APOPTOSIS	HALLMARK_APOPTOSIS	Details ...	158	0.247001	0.948	0.531963	0.512295	0.844	5994	tags=30%, list=25%, signal=39%
HALLMARK_ADIPOGENESIS	HALLMARK_ADIPOGENESIS	Details ...	197	0.269926	0.945775	0.529046	0.50281	0.845	6046	tags=31%, list=25%, signal=42%
HALLMARK_P53_PATHWAY	HALLMARK_P53_PATHWAY	Details ...	194	0.237962	0.92621	0.57047	0.521894	0.855	4998	tags=26%, list=21%, signal=32%
HALLMARK_KRAS_SIGNALING_DN	HALLMARK_KRAS_SIGNALING_DN	Details ...	195	0.19648	0.876101	0.779503	0.590466	0.874	8954	tags=37%, list=37%, signal=58%
HALLMARK_ALLOGRAFT_REJECTION	HALLMARK_ALLOGRAFT_REJECTION	Details ...	194	0.226695	0.874403	0.621212	0.579176	0.875	4976	tags=21%, list=20%, signal=26%
HALLMARK_INTERFERON_GAMMA_RESPONSE	HALLMARK_INTERFERON_GAMMA_RESPONSE	Details ...	195	0.251219	0.848161	0.628505	0.609192	0.892	5977	tags=27%, list=25%, signal=35%
HALLMARK_IL6_JAK_STAT3_SIGNALING	HALLMARK_IL6_JAK_STAT3_SIGNALING	Details ...	87	0.248351	0.848125	0.659204	0.59537	0.892	9353	tags=43%, list=38%, signal=69%
HALLMARK_TGF_BETA_SIGNALING	HALLMARK_TGF_BETA_SIGNALING	Details ...	53	0.247257	0.786335	0.729958	0.679492	0.911	6808	tags=32%, list=28%, signal=44%
HALLMARK_OXIDATIVE_PHOSPHORYLATION	HALLMARK_OXIDATIVE_PHOSPHORYLATION	Details ...	200	0.286457	0.770179	0.68932	0.690475	0.916	6220	tags=33%, list=26%, signal=44%
HALLMARK_TNFA_SIGNALING_VIA_NFKB	HALLMARK_TNFA_SIGNALING_VIA_NFKB	Details ...	197	0.196884	0.636159	0.851852	0.852345	0.951	6532	tags=24%, list=27%, signal=32%
